# Supplementary material for: Energy-saving hydrogen production by chlorine-free hybrid seawater splitting coupling hydrazine degradation
Source: Nat Commun. 2021 Jul 7;12:4182. doi: 10.1038/s41467-021-24529-3 (PMC8263752; doi:10.1038/s41467-021-24529-3)
Supplement: Supplementary file 7 — Source data [file 41467_2021_24529_MOESM7_ESM.xlsx]

## Sheet: Figure 3a
	OER		HzOR
1.223	11.065	-0.129	0.11646
1.224	11.128	-0.128	0.3582
1.225	10.858	-0.127	0.592
1.226	10.903	-0.126	0.829
1.227	10.829	-0.125	1.0714
1.228	10.858	-0.124	1.3308
1.229	10.823	-0.123	1.585
1.23	10.807	-0.122	1.8412
1.231	10.801	-0.121	2.08
1.232	10.818	-0.12	2.346
1.233	10.835	-0.119	2.598
1.234	10.71	-0.118	2.86
1.235	10.698	-0.117	3.132
1.236	10.649	-0.116	3.386
1.237	10.625	-0.115	3.65
1.238	10.601	-0.114	3.934
1.239	10.586	-0.113	4.2
1.24	10.563	-0.112	4.432
1.241	10.544	-0.111	4.714
1.242	10.529	-0.11	5.064
1.243	10.516	-0.109	5.386
1.244	10.5	-0.108	5.678
1.245	10.479	-0.107	6.006
1.246	10.463	-0.106	6.308
1.247	10.443	-0.105	6.656
1.248	10.427	-0.104	6.966
1.249	10.406	-0.103	7.294
1.25	10.402	-0.102	7.648
1.251	10.391	-0.101	8.024
1.252	10.378	-0.1	8.468
1.253	10.362	-0.099	8.838
1.254	10.35	-0.098	9.254
1.255	10.341	-0.097	9.646
1.256	10.325	-0.096	10.032
1.257	10.313	-0.095	10.444
1.258	10.313	-0.094	10.842
1.259	10.309	-0.093	11.268
1.26	10.306	-0.092	11.7
1.261	10.295	-0.091	12.128
1.262	10.286	-0.09	12.596
1.263	10.266	-0.089	13.062
1.264	10.25	-0.088	13.534
1.265	10.227	-0.087	14.042
1.266	10.194	-0.086	14.532
1.267	10.161	-0.085	15.056
1.268	10.13	-0.084	15.598
1.269	10.097	-0.083	16.124
1.27	10.072	-0.082	16.682
1.271	10.048	-0.081	17.264
1.272	10.014	-0.08	17.92
1.273	9.973	-0.079	18.568
1.274	9.942	-0.078	19.124
1.275	9.905	-0.077	19.768
1.276	9.862	-0.076	20.32
1.277	9.827	-0.075	20.94
1.278	9.786	-0.074	21.7
1.279	9.736	-0.073	22.52
1.28	9.696	-0.072	23.34
1.281	9.656	-0.071	24.1
1.282	9.627	-0.07	24.9
1.283	9.584	-0.069	25.68
1.284	9.551	-0.068	26.46
1.285	9.515	-0.067	27.32
1.286	9.487	-0.066	28.18
1.287	9.46	-0.065	29.14
1.288	9.433	-0.064	30.02
1.289	9.431	-0.063	31
1.29	9.42	-0.062	31.94
1.291	9.391	-0.061	33.28
1.292	9.346	-0.06	34.46
1.293	9.319	-0.059	35.58
1.294	9.309	-0.058	36.72
1.295	9.304	-0.057	37.84
1.296	9.336	-0.056	39.02
1.297	9.405	-0.055	40.28
1.298	9.428	-0.054	41.58
1.299	9.418	-0.053	43.04
1.3	9.421	-0.052	44.46
1.301	9.453	-0.051	45.88
1.302	9.435	-0.05	47.24
1.303	9.447	-0.049	48.74
1.304	9.445	-0.048	50.14
1.305	9.422	-0.047	51.8
1.306	9.433	-0.046	53.32
1.307	9.423	-0.045	54.9
1.308	9.402	-0.044	56.64
1.309	9.386	-0.043	58.26
1.31	9.349	-0.042	59.96
1.311	9.294	-0.041	61.94
1.312	9.215	-0.04	63.86
1.313	9.157	-0.039	65.82
1.314	9.102	-0.038	67.76
1.315	9	-0.037	69.94
1.316	8.937	-0.036	72.1
1.317	8.831	-0.035	74.54
1.318	8.757	-0.034	76.94
1.319	8.65	-0.033	79.4
1.32	8.557	-0.032	81.94
1.321	8.506	-0.031	84.34
1.322	8.399	-0.03	86.56
1.323	8.268	-0.029	88.82
1.324	8.13	-0.028	91.5
1.325	8.006	-0.027	94.12
1.326	7.903	-0.026	96.46
1.327	7.803	-0.025	99.4
1.328	7.721	-0.024	101.98
1.329	7.681	-0.023	105.28
1.33	7.613	-0.022	108.5
1.331	7.532	-0.021	114.2
1.332	7.477	-0.02	118.28
1.333	7.425	-0.019	121.68
1.334	7.336	-0.018	125
1.335	7.298	-0.017	127.76
1.336	7.261	-0.016	131.58
1.337	7.219	-0.015	135.08
1.338	7.18	-0.014	137.92
1.339	7.151	-0.013	141.7
1.34	7.148	-0.012	145.72
1.341	7.12	-0.011	149.74
1.342	7.087	-0.01	153.8
1.343	7.08	-0.009	158.76
1.344	7.038	-0.008	163.02
1.345	6.993	-0.007	167.06
1.346	6.982	-0.006	170.34
1.347	6.927	-0.005	175.72
1.348	6.922	-0.004	179.94
1.349	6.896	-0.003	185.36
1.35	6.879	-0.002	190.18
1.351	6.86	-0.001	195.48
1.352	6.837	0	200.6
1.353	6.811	0.001	204.4
1.354	6.747	0.002	209.2
1.355	6.692	0.003	214.2
1.356	6.666	0.004	218.6
1.357	6.652	0.005	223.8
1.358	6.62	0.006	230.2
1.359	6.586	0.007	235.6
1.36	6.578	0.008	241.2
1.361	6.515	0.009	245.6
1.362	6.512	0.01	251.2
1.363	6.468	0.011	258
1.364	6.481	0.012	264
1.365	6.422	0.013	271.8
1.366	6.427	0.014	279.2
1.367	6.395	0.015	287.2
1.368	6.402	0.016	294.2
1.369	6.435	0.017	300
1.37	6.397	0.018	305.8
1.371	6.384	0.019	313.2
1.372	6.417	0.02	319.6
1.373	6.375	0.021	325.6
1.374	6.335	0.022	332
1.375	6.337	0.023	341.6
1.376	6.355	0.024	351.6
1.377	6.369	0.025	357.2
1.378	6.401	0.026	364.4
1.379	6.427	0.027	372
1.38	6.462	0.028	378.8
1.381	6.495	0.029	386.4
1.382	6.482	0.03	392.6
1.383	6.539	0.031	399.4
1.384	6.545	0.032	408.4
1.385	6.534	0.033	411.8
1.386	6.521	0.034	420.2
1.387	6.529	0.035	430.4
1.388	6.545	0.036	441.6
1.389	6.549	0.037	444
1.39	6.49	0.038	449.6
1.391	6.463	0.039	447.4
1.392	6.513	0.04	452
1.393	6.511	0.041	459.8
1.394	6.509	0.042	480
1.395	6.461	0.043	514.8
1.396	6.515	0.044	520.8
1.397	6.46	0.045	522.8
1.398	6.496	0.046	533.6
1.399	6.499	0.047	536.6
1.4	6.493	0.048	548.6
1.401	6.575	0.049	566.6
1.402	6.54	0.05	573.8
1.403	6.6	0.051	577.4
1.404	6.623	0.052	570.4
1.405	6.655	0.053	590.2
1.406	6.616	0.054	596.2
1.407	6.662	0.055	604.2
1.408	6.689
1.409	6.72
1.41	6.794
1.411	6.829
1.412	6.93
1.413	6.971
1.414	6.999
1.415	7.125
1.416	7.222
1.417	7.247
1.418	7.344
1.419	7.487
1.42	7.602
1.421	7.614
1.422	7.63
1.423	7.711
1.424	7.852
1.425	8.01
1.426	8.05
1.427	8.085
1.428	8.188
1.429	8.178
1.43	8.217
1.431	8.279
1.432	8.302
1.433	8.397
1.434	8.424
1.435	8.529
1.436	8.583
1.437	8.718
1.438	8.77
1.439	8.933
1.44	9.104
1.441	9.286
1.442	9.472
1.443	9.644
1.444	9.809
1.445	9.912
1.446	9.979
1.447	10.122
1.448	10.362
1.449	10.522
1.45	10.685
1.451	10.84
1.452	11.031
1.453	11.229
1.454	11.357
1.455	11.549
1.456	11.873
1.457	12.1
1.458	12.33
1.459	12.591
1.46	12.749
1.461	12.977
1.462	13.141
1.463	13.383
1.464	13.596
1.465	13.75
1.466	14.022
1.467	14.187
1.468	14.471
1.469	14.65
1.47	14.949
1.471	15.218
1.472	15.606
1.473	15.985
1.474	16.31
1.475	16.794
1.476	17.086
1.477	17.487
1.478	17.787
1.479	18.044
1.48	18.53
1.481	18.963
1.482	19.295
1.483	19.686
1.484	20.167
1.485	20.598
1.486	20.971
1.487	21.457
1.488	22.075
1.489	22.483
1.49	22.934
1.491	23.512
1.492	24.034
1.493	24.749
1.494	25.375
1.495	26.101
1.496	26.814
1.497	27.512
1.498	28.285
1.499	28.934
1.5	29.801
1.501	30.629
1.502	31.546
1.503	32.476
1.504	33.458
1.505	34.461
1.506	35.451
1.507	36.546
1.508	37.453
1.509	38.481
1.51	39.51
1.511	40.55
1.512	41.841
1.513	43.049
1.514	44.216
1.515	45.386
1.516	46.611
1.517	48.02
1.518	49.418
1.519	50.791
1.52	52.293
1.521	53.804
1.522	55.235
1.523	56.615
1.524	58.271
1.525	59.951
1.526	61.523
1.527	63.353
1.528	65.174
1.529	67.104
1.53	69.137
1.531	70.932
1.532	73.123
1.533	75.316
1.534	77.721
1.535	79.964
1.536	82.471
1.537	85.188
1.538	87.801
1.539	90.603
1.54	93.412
1.541	96.23
1.542	99.345
1.543	102.665
1.544	105.939
1.545	109.324
1.546	112.913
1.547	116.603
1.548	120.568
1.549	125.012
1.55	129.466
1.551	134.109
1.552	139.016
1.553	144.229
1.554	149.4
1.555	154.881
1.556	161.029
1.557	167.242
1.558	173.409
1.559	180.443
1.56	188.043
1.561	195.386
1.562	202.937
1.563	211.204
1.564	220.222
1.565	229.415
1.566	239.154
1.567	249.54
1.568	260.649
1.569	271.875
1.57	283.262
1.571	295.235
1.572	307.976
1.573	319.564
1.574	332.013
1.575	345.091
1.576	358.442
1.577	372.098
1.578	385.039
1.579	398.571
1.58	412.536
1.581	426.954
1.582	441.061
1.583	455.075
1.584	469.46
1.585	483.707
1.586	498.236
1.587	513.243
1.588	527.752
1.589	541.343
1.59	554.864
1.591	568.665
1.592	581.921
1.593	594.508
1.594	606.652

## Sheet: Figure 3b
1	-25
2	-9
3	-8
4	-7
5	76
6	108
7	170
8	205
9	415

## Sheet: Figure 3c
	Pt/CF		NiCo@C/CF		NiCo@C/MXene/CF
1.50024	0.095	1.60703	-0.003	1.44994	-0.066
1.49638	0.096	1.617	-0.002	1.46449	-0.065
1.51295	0.097	1.6288	-0.001	1.47741	-0.064
1.52088	0.098	1.64108	0	1.49136	-0.063
1.52582	0.099	1.65321	0.001	1.50433	-0.062
1.54456	0.1	1.66464	0.002	1.52218	-0.061
1.54133	0.101	1.67596	0.003	1.53732	-0.06
1.56656	0.102	1.68789	0.004	1.55121	-0.059
1.55847	0.103	1.69548	0.005	1.5649	-0.058
1.58524	0.104	1.71265	0.006	1.57795	-0.057
1.57978	0.105	1.71933	0.007	1.59129	-0.056
1.60206	0.106	1.73223	0.008	1.60509	-0.055
1.60271	0.107	1.74507	0.009	1.61888	-0.054
1.61805	0.108	1.75035	0.01	1.63387	-0.053
1.62346	0.109	1.77012	0.011	1.64797	-0.052
1.63709	0.11	1.77728	0.012	1.66162	-0.051
1.64503	0.111	1.78661	0.013	1.67431	-0.05
1.65763	0.112	1.80209	0.014	1.68789	-0.049
1.66801	0.113	1.80523	0.015	1.70018	-0.048
1.67706	0.114	1.81783	0.016	1.71433	-0.047
1.68878	0.115	1.83302	0.017	1.72689	-0.046
1.69966	0.116	1.83822	0.018	1.73957	-0.045
1.7074	0.117	1.85394	0.019	1.75312	-0.044
1.72509	0.118	1.86165	0.02	1.76537	-0.043
1.72722	0.119	1.87332	0.021	1.77786	-0.042
		1.88683	0.022	1.79197	-0.041
		1.89631	0.023	1.80523	-0.04
		1.90374	0.024
		1.91834	0.025
		1.92603	0.026

## Sheet: Figure 3d
	CF		MXene/CF		Pt/CF		NiCo@C/CF		NiCo@C/MXene/CF
-0.052	0.00102	0.072	0.0777	0.003	0.18502	-0.098	0.09388	-0.129	0.11646
-0.051	0.02789	0.073	0.1776	0.004	0.431	-0.097	0.2066	-0.128	0.3582
-0.05	0.04917	0.074	0.2606	0.005	0.4524	-0.096	0.3566	-0.127	0.592
-0.049	0.06422	0.075	0.352	0.006	0.4424	-0.095	0.511	-0.126	0.829
-0.048	0.09779	0.076	0.4376	0.007	0.4486	-0.094	0.6644	-0.125	1.0714
-0.047	0.1058	0.077	0.5234	0.008	0.5898	-0.093	0.8058	-0.124	1.3308
-0.046	0.1455	0.078	0.6192	0.009	1.0056	-0.092	0.9428	-0.123	1.585
-0.045	0.155	0.079	0.707	0.01	1.489	-0.091	1.0986	-0.122	1.8412
-0.044	0.192	0.08	0.7956	0.011	1.7396	-0.09	1.2552	-0.121	2.08
-0.043	0.2115	0.081	0.8856	0.012	1.746	-0.089	1.4012	-0.12	2.346
-0.042	0.2362	0.082	0.9752	0.013	1.486	-0.088	1.5666	-0.119	2.598
-0.041	0.2718	0.083	1.0728	0.014	1.6004	-0.087	1.7072	-0.118	2.86
-0.04	0.2865	0.084	1.1864	0.015	2.31	-0.086	1.8664	-0.117	3.132
-0.039	0.3217	0.085	1.304	0.016	2.782	-0.085	1.9998	-0.116	3.386
-0.038	0.3525	0.086	1.3286	0.017	2.584	-0.084	2.156	-0.115	3.65
-0.037	0.3725	0.087	1.426	0.018	2.234	-0.083	2.354	-0.114	3.934
-0.036	0.4085	0.088	1.5712	0.019	2.84	-0.082	2.53	-0.113	4.2
-0.035	0.4429	0.089	1.7058	0.02	3.638	-0.081	2.698	-0.112	4.432
-0.034	0.4692	0.09	1.8092	0.021	3.238	-0.08	2.888	-0.111	4.714
-0.033	0.499	0.091	1.9138	0.022	2.952	-0.079	3.054	-0.11	5.064
-0.032	0.5361	0.092	2.008	0.023	4.006	-0.078	3.256	-0.109	5.386
-0.031	0.5721	0.093	2.112	0.024	4.296	-0.077	3.44	-0.108	5.678
-0.03	0.6062	0.094	2.21	0.025	3.532	-0.076	3.622	-0.107	6.006
-0.029	0.619	0.095	2.306	0.026	4.428	-0.075	3.806	-0.106	6.308
-0.028	0.6351	0.096	2.41	0.027	5.05	-0.074	4.008	-0.105	6.656
-0.027	0.6751	0.097	2.52	0.028	4.126	-0.073	4.174	-0.104	6.966
-0.026	0.7512	0.098	2.614	0.029	5.128	-0.072	4.404	-0.103	7.294
-0.025	0.7899	0.099	2.712	0.03	5.638	-0.071	4.598	-0.102	7.648
-0.024	0.8299	0.1	2.816	0.031	4.736	-0.07	4.792	-0.101	8.024
-0.023	0.8724	0.101	2.91	0.032	6.184	-0.069	5.016	-0.1	8.468
-0.022	0.9173	0.102	3.03	0.033	5.786	-0.068	5.258	-0.099	8.838
-0.021	0.9614	0.103	3.126	0.034	5.792	-0.067	5.516	-0.098	9.254
-0.02	1.002	0.104	3.236	0.035	6.926	-0.066	5.676	-0.097	9.646
-0.019	1.048	0.105	3.33	0.036	5.822	-0.065	6.012	-0.096	10.032
-0.018	1.099	0.106	3.452	0.037	7.524	-0.064	6.214	-0.095	10.444
-0.017	1.141	0.107	3.548	0.038	6.66	-0.063	6.458	-0.094	10.842
-0.016	1.196	0.108	3.654	0.039	7.674	-0.062	6.726	-0.093	11.268
-0.015	1.24	0.109	3.778	0.04	7.624	-0.061	6.96	-0.092	11.7
-0.014	1.296	0.11	3.864	0.041	7.81	-0.06	7.214	-0.091	12.128
-0.013	1.343	0.111	3.98	0.042	8.502	-0.059	7.534	-0.09	12.596
-0.012	1.397	0.112	4.086	0.043	8.138	-0.058	7.752	-0.089	13.062
-0.011	1.452	0.113	4.194	0.044	9.232	-0.057	8.076	-0.088	13.534
-0.01	1.506	0.114	4.31	0.045	8.654	-0.056	8.388	-0.087	14.042
-0.009	1.562	0.115	4.414	0.046	9.824	-0.055	8.566	-0.086	14.532
-0.008	1.623	0.116	4.526	0.047	9.332	-0.054	9.02	-0.085	15.056
-0.007	1.683	0.117	4.632	0.048	10.296	-0.053	9.196	-0.084	15.598
-0.006	1.742	0.118	4.744	0.049	10.154	-0.052	9.602	-0.083	16.124
-0.005	1.806	0.119	4.848	0.05	10.68	-0.051	9.92	-0.082	16.682
-0.004	1.868	0.12	4.956	0.051	11.132	-0.05	10.188	-0.081	17.264
-0.003	1.932	0.121	5.058	0.052	10.974	-0.049	10.616	-0.08	17.92
-0.002	1.998	0.122	5.156	0.053	12.19	-0.048	10.916	-0.079	18.568
-0.001	2.063	0.123	5.21	0.054	11.316	-0.047	11.278	-0.078	19.124
0	2.133	0.124	5.32	0.055	13.092	-0.046	11.65	-0.077	19.768
0.001	2.2	0.125	5.486	0.056	12.028	-0.045	11.986	-0.076	20.32
0.002	2.272	0.126	5.596	0.057	13.568	-0.044	12.384	-0.075	20.94
0.003	2.341	0.127	5.662	0.058	13.152	-0.043	12.738	-0.074	21.7
0.004	2.418	0.128	5.776	0.059	13.786	-0.042	13.2	-0.073	22.52
0.005	2.489	0.129	5.896	0.06	14.494	-0.041	13.564	-0.072	23.34
0.006	2.568	0.13	5.99	0.061	13.952	-0.04	14.086	-0.071	24.1
0.007	2.644	0.131	6.112	0.062	15.664	-0.039	14.478	-0.07	24.9
0.008	2.694	0.132	6.224	0.063	14.652	-0.038	14.992	-0.069	25.68
0.009	2.767	0.133	6.314	0.064	16.142	-0.037	15.37	-0.068	26.46
0.01	2.862	0.134	6.44	0.065	16.072	-0.036	15.832	-0.067	27.32
0.011	2.972	0.135	6.542	0.066	16.19	-0.035	16.262	-0.066	28.18
0.012	3.054	0.136	6.636	0.067	17.588	-0.034	16.916	-0.065	29.14
0.013	3.138	0.137	6.752	0.068	16.59	-0.033	17.316	-0.064	30.02
0.014	3.225	0.138	6.844	0.069	18.364	-0.032	17.95	-0.063	31
0.015	3.312	0.139	6.97	0.07	17.886	-0.031	18.416	-0.062	31.94
0.016	3.401	0.14	7.054	0.071	18.54	-0.03	19.024	-0.061	33.28
0.017	3.487	0.141	7.18	0.072	19.484	-0.029	19.568	-0.06	34.46
0.018	3.577	0.142	7.29	0.073	18.764	-0.028	20.02	-0.059	35.58
0.019	3.671	0.143	7.376	0.074	20.64	-0.027	20.7	-0.058	36.72
0.02	3.763	0.144	7.46	0.075	19.878	-0.026	21.36	-0.057	37.84
0.021	3.863	0.145	7.564	0.076	21.06	-0.025	21.82	-0.056	39.02
0.022	3.96	0.146	7.636	0.077	21.52	-0.024	22.58	-0.055	40.28
0.023	4.06	0.147	7.724	0.078	21.28	-0.023	23.22	-0.054	41.58
0.024	4.159	0.148	7.828	0.079	23	-0.022	23.74	-0.053	43.04
0.025	4.263	0.149	7.904	0.08	22.1	-0.021	24.66	-0.052	44.46
0.026	4.367	0.15	8.004	0.081	23.64	-0.02	25.22	-0.051	45.88
0.027	4.473	0.151	8.106	0.082	23.68	-0.019	26.02	-0.05	47.24
0.028	4.576	0.152	8.204	0.083	23.9	-0.018	26.84	-0.049	48.74
0.029	4.684	0.153	8.306	0.084	25.36	-0.017	27.54	-0.048	50.14
0.03	4.794	0.154	8.442	0.085	24.54	-0.016	28.42	-0.047	51.8
0.031	4.902	0.155	8.522	0.086	26.48	-0.015	28.98	-0.046	53.32
0.032	5.016	0.156	8.626	0.087	25.82	-0.014	30.1	-0.045	54.9
0.033	5.132	0.157	8.724	0.088	27.1	-0.013	30.8	-0.044	56.64
0.034	5.247	0.158	8.806	0.089	27.52	-0.012	31.62	-0.043	58.26
0.035	5.365	0.159	8.87	0.09	27.62	-0.011	32.48	-0.042	59.96
0.036	5.482	0.16	9.014	0.091	29.16	-0.01	33.34	-0.041	61.94
0.037	5.603	0.161	9.42	0.092	28.42	-0.009	34.5	-0.04	63.86
0.038	5.727	0.162	9.726	0.093	30.5	-0.008	35.24	-0.039	65.82
0.039	5.853	0.163	9.896	0.094	29.7	-0.007	36.32	-0.038	67.76
0.04	5.987	0.164	10.036	0.095	31.64	-0.006	37.38	-0.037	69.94
0.041	6.114	0.165	10.158	0.096	31.36	-0.005	38.16	-0.036	72.1
0.042	6.244	0.166	10.254	0.097	32.58	-0.004	39.38	-0.035	74.54
0.043	6.377	0.167	10.348	0.098	33.18	-0.003	40.46	-0.034	76.94
0.044	6.51	0.168	10.46	0.099	33.56	-0.002	41.4	-0.033	79.4
0.045	6.607	0.169	10.656	0.1	35.04	-0.001	42.54	-0.032	81.94
0.046	6.746	0.17	10.726	0.101	34.78	0	43.76	-0.031	84.34
0.047	6.903	0.171	10.824	0.102	36.86	0.001	45	-0.03	86.56
0.048	7.062	0.172	10.896	0.103	36.18	0.002	46.2	-0.029	88.82
0.049	7.209	0.173	11.008	0.104	38.48	0.003	47.42	-0.028	91.5
0.05	7.356	0.174	11.084	0.105	38	0.004	48.74	-0.027	94.12
0.051	7.508	0.175	11.164	0.106	40	0.005	49.6	-0.026	96.46
0.052	7.662	0.176	11.27	0.107	40.06	0.006	51.6	-0.025	99.4
0.053	7.821	0.177	11.15	0.108	41.5	0.007	52.4	-0.024	101.98
0.054	7.981	0.178	11.35	0.109	42.02	0.008	53.98	-0.023	105.28
0.055	8.139	0.179	11.386	0.11	43.36	0.009	55.6	-0.022	108.5
0.056	8.295	0.18	11.504	0.111	44.16	0.01	56.28	-0.021	114.2
0.057	8.454	0.181	11.552	0.112	45.46	0.011	58.9	-0.02	118.28
0.058	8.618	0.182	11.672	0.113	46.56	0.012	59.88	-0.019	121.68
0.059	8.784	0.183	11.688	0.114	47.54	0.013	61.18	-0.018	125
0.06	8.95	0.184	11.814	0.115	48.84	0.014	63.4	-0.017	127.76
0.061	9.117	0.185	11.908	0.116	50.08	0.015	63.86	-0.016	131.58
0.062	9.288	0.186	11.982	0.117	50.98	0.016	65.74	-0.015	135.08
0.063	9.441	0.187	12.048	0.118	53.1	0.017	68.08	-0.014	137.92
0.064	9.617	0.188	12.13	0.119	53.36	0.018	68.9	-0.013	141.7
0.065	9.807	0.189	12.21	0.12	56.12	0.019	71.44	-0.012	145.72
0.066	9.978	0.19	12.304	0.121	56.34	0.02	72.72	-0.011	149.74
0.067	10.16	0.191	12.374	0.122	59.16	0.021	74.7	-0.01	153.8
0.068	10.34	0.192	12.456	0.123	59.76	0.022	77.06	-0.009	158.76
0.069	10.52	0.193	12.546	0.124	62.12	0.023	78.76	-0.008	163.02
0.07	10.71	0.194	12.624	0.125	63.96	0.024	80.12	-0.007	167.06
0.071	10.91	0.195	12.71	0.126	65.58	0.025	82.86	-0.006	170.34
0.072	11.11	0.196	12.75	0.127	68.12	0.026	84.34	-0.005	175.72
0.073	11.3	0.197	12.844	0.128	69.54	0.027	86.6	-0.004	179.94
0.074	11.49	0.198	12.988	0.129	72.52	0.028	88.4	-0.003	185.36
0.075	11.7	0.199	13.142	0.13	74.84	0.029	92.38	-0.002	190.18
0.076	11.88	0.2	13.236	0.131	76.24	0.03	91.98	-0.001	195.48
0.077	12.08			0.132	80.04	0.031	96.4	0	200.6
0.078	12.29			0.133	81.2	0.032	97.48	0.001	204.4
0.079	12.5			0.134	84.76	0.033	100.04	0.002	209.2
0.08	12.7			0.135	86.86	0.034	102.88	0.003	214.2
0.081	12.9			0.136	88.96	0.035	104.64	0.004	218.6
0.082	13.08			0.137	93.32	0.036	108.18	0.005	223.8
0.083	13.29			0.138	97.18	0.037	109.64	0.006	230.2
0.084	13.52			0.139	99.8	0.038	112.74	0.007	235.6
0.085	13.74			0.14	103.86	0.039	115.42	0.008	241.2
0.086	13.96			0.141	107.6	0.04	118.26	0.009	245.6
0.087	14.18			0.142	111.26	0.041	121.16	0.01	251.2
0.088	14.4			0.143	115.26	0.042	123.1	0.011	258
0.089	14.62			0.144	119.12	0.043	127.34	0.012	264
0.09	14.85			0.145	123.46	0.044	128.12	0.013	271.8
0.091	15.09			0.146	128.12	0.045	133	0.014	279.2
0.092	15.31			0.147	133.08	0.046	135.64	0.015	287.2
0.093	15.54			0.148	139.28	0.047	138.1	0.016	294.2
0.094	15.76			0.149	144.5	0.048	142.72	0.017	300
0.095	16.03			0.15	149.56	0.049	144.5	0.018	305.8
0.096	16.27			0.151	157.28	0.05	144.54	0.019	313.2
0.097	16.51			0.152	161.82	0.051	152.76	0.02	319.6
0.098	16.73			0.153	169.1	0.052	151.56	0.021	325.6
0.099	16.93			0.154	173.98	0.053	156.98	0.022	332
0.1	17.15			0.155	181.48	0.054	162.22	0.023	341.6
0.101	17.37			0.156	188.84	0.055	162.6	0.024	351.6
0.102	17.59			0.157	196.76	0.056	168.98	0.025	357.2
0.103	17.83			0.158	204.6	0.057	170.38	0.026	364.4
0.104	18.06			0.159	211.6	0.058	173.86	0.027	372
0.105	18.28			0.16	220.8	0.059	176.8	0.028	378.8
0.106	18.5			0.161	232	0.06	179.96	0.029	386.4
0.107	18.7			0.162	240.6	0.061	185.46	0.03	392.6
0.108	18.94			0.163	253	0.062	185.96	0.031	399.4
0.109	19.16			0.164	263.4	0.063	195.28	0.032	408.4
0.11	19.37			0.165	273.2	0.064	195.74	0.033	411.8
0.111	19.57			0.166	283.8	0.065	201.2	0.034	420.2
0.112	19.79			0.167	290.6	0.066	207.6	0.035	430.4
0.113	19.98			0.168	304.6	0.067	208	0.036	441.6
0.114	20.18			0.169	315.6	0.068	213.8	0.037	444
0.115	20.4			0.17	328.2	0.069	218.4	0.038	449.6
0.116	20.6			0.171	343.2	0.07	218.2	0.039	447.4
0.117	20.8			0.172	352.2	0.071	229.2	0.04	452
0.118	20.99			0.173	365.8	0.072	229.2	0.041	459.8
0.119	21.18			0.174	379	0.073	232	0.042	480
0.12	21.37			0.175	393.8	0.074	244.2	0.043	514.8
0.121	21.64			0.176	431.2	0.075	236.4	0.044	520.8
0.122	21.8			0.177	448	0.076	248.4	0.045	522.8
0.123	22			0.178	454.4	0.077	251.2	0.046	533.6
0.124	22.18			0.179	462.8	0.078	255.4	0.047	536.6
0.125	22.36			0.18	461.4	0.079	260.2	0.048	548.6
0.126	22.54			0.181	470.8	0.08	265.2	0.049	566.6
0.127	22.71			0.182	514.2	0.081	269.4	0.05	573.8
0.128	22.89			0.183	522	0.082	277	0.051	577.4
0.129	23.06			0.184	515.8	0.083	279.6	0.052	570.4
0.13	23.25			0.185	538.8	0.084	288	0.053	590.2
0.131	23.42			0.186	564.8	0.085	290.2	0.054	596.2
0.132	23.54			0.187	590.2	0.086	293.6
0.133	23.69			0.188	572.4	0.087	300.4
0.134	23.83			0.189	591	0.088	305.4
0.135	23.94					0.089	310.4
0.136	24.07					0.09	312.8
0.137	24.18					0.091	319.2
0.138	24.28					0.092	327.6
0.139	24.36					0.093	325
0.14	24.44					0.094	332.8
0.141	24.55					0.095	339.4
0.142	24.65					0.096	341.2
0.143	24.75					0.097	344.8
0.144	24.86					0.098	346.4
0.145	25.01					0.099	359
0.146	25.1					0.1	357.8
0.147	25.16					0.101	362.6
0.148	25.24					0.102	370.2
0.149	25.31					0.103	367.8
0.15	25.38					0.104	383
0.151	25.45					0.105	378.2
0.152	25.51					0.106	384.2
0.153	25.57					0.107	392.6
0.154	25.63					0.108	400.2
0.155	25.66					0.109	399.8
0.156	25.69					0.11	415.8
0.157	25.73					0.111	405.2
0.158	25.8					0.112	424.4
0.159	25.85					0.113	422.2
0.16	25.94					0.114	416.6
0.161	25.98					0.115	434.4
0.162	26.01					0.116	434.8
0.163	26.04					0.117	444.2
0.164	26.07					0.118	444.8
0.165	26.11					0.119	455.8
0.166	26.13					0.12	453
0.167	26.12					0.121	459.4
0.168	26.09					0.122	461.2
0.169	26.1					0.123	460.4
0.17	26.08					0.124	488
0.171	26.1					0.125	475.6
0.172	26.04					0.126	494.8
0.173	26.04					0.127	498.8
0.174	26.01					0.128	498.4
0.175	26.02					0.129	503.2
0.176	26.02					0.13	505.6
0.177	26.01					0.131	520.2
0.178	26.02					0.132	506.4
0.179	26.03					0.133	527.4
0.18	26.01					0.134	527
0.181	26					0.135	541
0.182	25.98					0.136	531.2
0.183	25.96					0.137	542.6
0.184	25.96					0.138	554.6
0.185	25.96					0.139	548.4
0.186	25.96					0.14	555
0.187	25.99					0.141	561.2
0.188	25.94					0.142	574.6
0.189	25.93					0.143	571.2
0.19	25.92					0.144	586.8
0.191	25.92					0.145	581.8
0.192	25.89					0.146	585.4
0.193	25.85					0.147	589.6
0.194	25.86
0.195	26.03
0.196	27.14
0.197	26.98
0.198	26.88
0.199	26.83
0.2	26.75

## Sheet: Figure 3e
	Initial cycle		After 2000 cycles
-0.129	0.11646	-0.125	0.18266
-0.128	0.3582	-0.124	0.4018
-0.127	0.592	-0.123	0.6392
-0.126	0.829	-0.122	0.8698
-0.125	1.0714	-0.121	1.1064
-0.124	1.3308	-0.12	1.3448
-0.123	1.585	-0.119	1.5758
-0.122	1.8412	-0.118	1.822
-0.121	2.08	-0.117	2.058
-0.12	2.346	-0.116	2.308
-0.119	2.598	-0.115	2.568
-0.118	2.86	-0.114	2.814
-0.117	3.132	-0.113	3.082
-0.116	3.386	-0.112	3.34
-0.115	3.65	-0.111	3.628
-0.114	3.934	-0.11	3.884
-0.113	4.2	-0.109	4.164
-0.112	4.432	-0.108	4.452
-0.111	4.714	-0.107	4.73
-0.11	5.064	-0.106	5.044
-0.109	5.386	-0.105	5.328
-0.108	5.678	-0.104	5.642
-0.107	6.006	-0.103	5.958
-0.106	6.308	-0.102	6.286
-0.105	6.656	-0.101	6.612
-0.104	6.966	-0.1	6.934
-0.103	7.294	-0.099	7.282
-0.102	7.648	-0.098	7.622
-0.101	8.024	-0.097	7.95
-0.1	8.468	-0.096	8.294
-0.099	8.838	-0.095	8.662
-0.098	9.254	-0.094	9.046
-0.097	9.646	-0.093	9.446
-0.096	10.032	-0.092	9.896
-0.095	10.444	-0.091	10.324
-0.094	10.842	-0.09	10.75
-0.093	11.268	-0.089	11.184
-0.092	11.7	-0.088	11.63
-0.091	12.128	-0.087	12.076
-0.09	12.596	-0.086	12.55
-0.089	13.062	-0.085	13.044
-0.088	13.534	-0.084	13.558
-0.087	14.042	-0.083	14.082
-0.086	14.532	-0.082	14.62
-0.085	15.056	-0.081	15.16
-0.084	15.598	-0.08	15.714
-0.083	16.124	-0.079	16.28
-0.082	16.682	-0.078	16.878
-0.081	17.264	-0.077	17.482
-0.08	17.92	-0.076	18.084
-0.079	18.568	-0.075	18.716
-0.078	19.124	-0.074	19.422
-0.077	19.768	-0.073	20.12
-0.076	20.32	-0.072	20.82
-0.075	20.94	-0.071	21.54
-0.074	21.7	-0.07	22.28
-0.073	22.52	-0.069	23.04
-0.072	23.34	-0.068	23.82
-0.071	24.1	-0.067	24.6
-0.07	24.9	-0.066	25.38
-0.069	25.68	-0.065	26.26
-0.068	26.46	-0.064	27.14
-0.067	27.32	-0.063	28.02
-0.066	28.18	-0.062	28.94
-0.065	29.14	-0.061	29.86
-0.064	30.02	-0.06	30.86
-0.063	31	-0.059	31.9
-0.062	31.94	-0.058	32.98
-0.061	33.28	-0.057	34.04
-0.06	34.46	-0.056	35.12
-0.059	35.58	-0.055	36.26
-0.058	36.72	-0.054	37.46
-0.057	37.84	-0.053	38.68
-0.056	39.02	-0.052	39.86
-0.055	40.28	-0.051	41.12
-0.054	41.58	-0.05	42.48
-0.053	43.04	-0.049	43.76
-0.052	44.46	-0.048	45.14
-0.051	45.88	-0.047	46.64
-0.05	47.24	-0.046	48.08
-0.049	48.74	-0.045	49.6
-0.048	50.14	-0.044	51.16
-0.047	51.8	-0.043	52.74
-0.046	53.32	-0.042	54.38
-0.045	54.9	-0.041	56.08
-0.044	56.64	-0.04	57.84
-0.043	58.26	-0.039	59.62
-0.042	59.96	-0.038	61.48
-0.041	61.94	-0.037	63.32
-0.04	63.86	-0.036	65.22
-0.039	65.82	-0.035	67.18
-0.038	67.76	-0.034	69.12
-0.037	69.94	-0.033	71.1
-0.036	72.1	-0.032	73.7
-0.035	74.54	-0.031	75.56
-0.034	76.94	-0.03	77.9
-0.033	79.4	-0.029	80.52
-0.032	81.94	-0.028	82.9
-0.031	84.34	-0.027	85.2
-0.03	86.56	-0.026	87.52
-0.029	88.82	-0.025	90.1
-0.028	91.5	-0.024	92.76
-0.027	94.12	-0.023	95.68
-0.026	96.46	-0.022	98.92
-0.025	99.4	-0.021	101.88
-0.024	101.98	-0.02	104.54
-0.023	105.28	-0.019	107.66
-0.022	108.5	-0.018	112.1
-0.021	114.2	-0.017	118.42
-0.02	118.28	-0.016	121.64
-0.019	121.68	-0.015	124.36
-0.018	125	-0.014	128.6
-0.017	127.76	-0.013	132.28
-0.016	131.58	-0.012	135.94
-0.015	135.08	-0.011	139.62
-0.014	137.92	-0.01	143.6
-0.013	141.7	-0.009	147.08
-0.012	145.72	-0.008	150.82
-0.011	149.74	-0.007	154.12
-0.01	153.8	-0.006	157.66
-0.009	158.76	-0.005	162.22
-0.008	163.02	-0.004	165.76
-0.007	167.06	-0.003	170
-0.006	170.34	-0.002	174.62
-0.005	175.72	-0.001	179.14
-0.004	179.94	0	183.5
-0.003	185.36	0.001	188.18
-0.002	190.18	0.002	193.36
-0.001	195.48	0.003	197.54
0	200.6	0.004	202.2
0.001	204.4	0.005	206.4
0.002	209.2	0.006	211.4
0.003	214.2	0.007	218
0.004	218.6	0.008	224
0.005	223.8	0.009	229
0.006	230.2	0.01	235
0.007	235.6	0.011	241.6
0.008	241.2	0.012	249
0.009	245.6	0.013	256.6
0.01	251.2	0.014	262.6
0.011	258	0.015	268.4
0.012	264	0.016	279
0.013	271.8	0.017	288.6
0.014	279.2	0.018	295.6
0.015	287.2	0.019	301.6
0.016	294.2	0.02	307.2
0.017	300	0.021	317.4
0.018	305.8	0.022	325.6
0.019	313.2	0.023	333.6
0.02	319.6	0.024	341.6
0.021	325.6	0.025	348.8
0.022	332	0.026	356.6
0.023	341.6	0.027	365.4
0.024	351.6	0.028	374.2
0.025	357.2	0.029	385.2
0.026	364.4	0.03	395.4
0.027	372	0.031	403.8
0.028	378.8	0.032	412.2
0.029	386.4	0.033	422.2
0.03	392.6	0.034	429.2
0.031	399.4	0.035	439
0.032	408.4	0.036	450.8
0.033	411.8	0.037	459.2
0.034	420.2	0.038	468
0.035	430.4	0.039	481
0.036	441.6	0.04	490.8
0.037	444	0.041	497.4
0.038	449.6	0.042	510.2
0.039	447.4	0.043	518.6
0.04	452	0.044	531.4
0.041	459.8	0.045	541.2
0.042	480	0.046	548.8
0.043	514.8	0.047	555.8
0.044	520.8	0.048	565.6
0.045	522.8	0.049	570.2
0.046	533.6	0.05	575.8
0.047	536.6	0.051	583.8
0.048	548.6	0.052	596
0.049	566.6
0.05	573.8
0.051	577.4
0.052	570.4
0.053	590.2
0.054	596.2

## Sheet: Figure 3f
	NiCo@C/CF		MXene/CF		NiCo@C/MXene/CF		NiCo@C/MXene/CF(seawater+1.0 M KOH)
0	0	0	0	0	0	0	-5.298
-0.001	0.05	-0.001	-0.00887	-0.001	-0.094	-0.001	-5.422
-0.002	-0.014	-0.002	-0.02447	-0.002	-0.248	-0.002	-5.536
-0.003	-0.094	-0.003	-0.03293	-0.003	-0.386	-0.003	-5.64
-0.004	-0.092	-0.004	-0.03467	-0.004	-0.506	-0.004	-5.746
-0.005	-0.078	-0.005	-0.04227	-0.005	-0.562	-0.005	-5.854
-0.006	-0.082	-0.006	-0.05113	-0.006	-0.726	-0.006	-5.958
-0.007	-0.17	-0.007	-0.0642	-0.007	-0.896	-0.007	-6.068
-0.008	-0.192	-0.008	-0.0774	-0.008	-0.934	-0.008	-6.18
-0.009	-0.234	-0.009	-0.09073	-0.009	-1.162	-0.009	-6.286
-0.01	-0.21	-0.01	-0.09693	-0.01	-1.286	-0.01	-6.4
-0.011	-0.194	-0.011	-0.10687	-0.011	-1.394	-0.011	-6.528
-0.012	-0.25	-0.012	-0.11193	-0.012	-1.598	-0.012	-6.702
-0.013	-0.304	-0.013	-0.13933	-0.013	-1.67	-0.013	-6.82
-0.014	-0.336	-0.014	-0.13547	-0.014	-1.854	-0.014	-6.866
-0.015	-0.358	-0.015	-0.15673	-0.015	-2.05	-0.015	-6.972
-0.016	-0.306	-0.016	-0.13953	-0.016	-2.14	-0.016	-7.086
-0.017	-0.374	-0.017	-0.19607	-0.017	-2.382	-0.017	-7.202
-0.018	-0.406	-0.018	-0.18407	-0.018	-2.494	-0.018	-7.326
-0.019	-0.422	-0.019	-0.21407	-0.019	-2.698	-0.019	-7.444
-0.02	-0.44	-0.02	-0.20407	-0.02	-2.908	-0.02	-7.574
-0.021	-0.492	-0.021	-0.22273	-0.021	-3.002	-0.021	-7.7
-0.022	-0.658	-0.022	-0.23073	-0.022	-3.208	-0.022	-7.826
-0.023	-0.628	-0.023	-0.2494	-0.023	-3.456	-0.023	-7.958
-0.024	-0.532	-0.024	-0.25807	-0.024	-3.582	-0.024	-8.088
-0.025	-0.662	-0.025	-0.26873	-0.025	-3.92	-0.025	-8.224
-0.026	-0.736	-0.026	-0.2854	-0.026	-4.074	-0.026	-8.364
-0.027	-0.824	-0.027	-0.3034	-0.027	-4.254	-0.027	-8.5
-0.028	-0.858	-0.028	-0.3234	-0.028	-4.458	-0.028	-8.644
-0.029	-0.758	-0.029	-0.34273	-0.029	-4.66	-0.029	-8.796
-0.03	-0.948	-0.03	-0.35207	-0.03	-4.932	-0.03	-8.936
-0.031	-1.022	-0.031	-0.37007	-0.031	-5.11	-0.031	-9.1
-0.032	-1.138	-0.032	-0.3734	-0.032	-5.382	-0.032	-9.258
-0.033	-1.18	-0.033	-0.38407	-0.033	-5.608	-0.033	-9.414
-0.034	-1.11	-0.034	-0.40807	-0.034	-5.782	-0.034	-9.584
-0.035	-1.058	-0.035	-0.42273	-0.035	-6.086	-0.035	-9.752
-0.036	-1.088	-0.036	-0.44873	-0.036	-6.368	-0.036	-9.92
-0.037	-1.088	-0.037	-0.4574	-0.037	-6.628	-0.037	-10.096
-0.038	-1.102	-0.038	-0.46807	-0.038	-6.794	-0.038	-10.28
-0.039	-1.202	-0.039	-0.4894	-0.039	-7.164	-0.039	-10.462
-0.04	-1.212	-0.04	-0.50873	-0.04	-7.468	-0.04	-10.648
-0.041	-1.208	-0.041	-0.52007	-0.041	-7.66	-0.041	-10.84
-0.042	-1.238	-0.042	-0.55073	-0.042	-8.022	-0.042	-11.038
-0.043	-1.172	-0.043	-0.5494	-0.043	-8.304	-0.043	-11.238
-0.044	-1.256	-0.044	-0.58207	-0.044	-8.608	-0.044	-11.448
-0.045	-1.39	-0.045	-0.60807	-0.045	-8.93	-0.045	-11.67
-0.046	-1.452	-0.046	-0.60673	-0.046	-9.196	-0.046	-11.88
-0.047	-1.44	-0.047	-0.65073	-0.047	-9.578	-0.047	-12.098
-0.048	-1.434	-0.048	-0.63807	-0.048	-9.834	-0.048	-12.368
-0.049	-1.486	-0.049	-0.67807	-0.049	-10.254	-0.049	-12.65
-0.05	-1.472	-0.05	-0.68873	-0.05	-10.552	-0.05	-12.872
-0.051	-1.528	-0.051	-0.71807	-0.051	-10.854	-0.051	-13.06
-0.052	-1.53	-0.052	-0.73273	-0.052	-11.224	-0.052	-13.316
-0.053	-1.484	-0.053	-0.75807	-0.053	-11.592	-0.053	-13.55
-0.054	-1.606	-0.054	-0.78073	-0.054	-11.948	-0.054	-13.828
-0.055	-1.476	-0.055	-0.7994	-0.055	-12.414	-0.055	-14.104
-0.056	-1.612	-0.056	-0.82207	-0.056	-12.662	-0.056	-14.36
-0.057	-1.57	-0.057	-0.84673	-0.057	-13.056	-0.057	-14.662
-0.058	-1.708	-0.058	-0.86873	-0.058	-13.632	-0.058	-14.928
-0.059	-1.752	-0.059	-0.8914	-0.059	-13.882	-0.059	-15.232
-0.06	-1.754	-0.06	-0.91807	-0.06	-14.33	-0.06	-15.57
-0.061	-1.762	-0.061	-0.94073	-0.061	-14.79	-0.061	-15.852
-0.062	-1.766	-0.062	-0.96007	-0.062	-15.25	-0.062	-16.198
-0.063	-1.768	-0.063	-0.9834	-0.063	-15.67	-0.063	-16.526
-0.064	-1.762	-0.064	-1.01207	-0.064	-16.07	-0.064	-16.832
-0.065	-1.826	-0.065	-1.03607	-0.065	-16.47	-0.065	-17.208
-0.066	-1.836	-0.066	-1.06073	-0.066	-16.99	-0.066	-17.536
-0.067	-1.79	-0.067	-1.08673	-0.067	-17.43	-0.067	-17.898
-0.068	-1.952	-0.068	-1.11473	-0.068	-17.83	-0.068	-18.27
-0.069	-2.014	-0.069	-1.13073	-0.069	-18.47	-0.069	-18.62
-0.07	-2.064	-0.07	-1.16673	-0.07	-18.87	-0.07	-19.006
-0.071	-2.044	-0.071	-1.18807	-0.071	-19.29	-0.071	-19.39
-0.072	-2.014	-0.072	-1.21473	-0.072	-20.01	-0.072	-19.764
-0.073	-2.086	-0.073	-1.24607	-0.073	-20.29	-0.073	-20.18
-0.074	-2.098	-0.074	-1.2754	-0.074	-20.93	-0.074	-20.58
-0.075	-2.146	-0.075	-1.30073	-0.075	-21.37	-0.075	-21
-0.076	-2.164	-0.076	-1.3294	-0.076	-22.01	-0.076	-21.44
-0.077	-2.138	-0.077	-1.35807	-0.077	-22.53	-0.077	-21.86
-0.078	-2.264	-0.078	-1.3914	-0.078	-23.05	-0.078	-22.3
-0.079	-2.174	-0.079	-1.4234	-0.079	-23.69	-0.079	-22.76
-0.08	-2.266	-0.08	-1.44607	-0.08	-24.25	-0.08	-23.22
-0.081	-2.242	-0.081	-1.48073	-0.081	-24.73	-0.081	-23.66
-0.082	-2.316	-0.082	-1.5074	-0.082	-25.41	-0.082	-24.12
-0.083	-2.408	-0.083	-1.54007	-0.083	-26.03	-0.083	-24.64
-0.084	-2.396	-0.084	-1.57673	-0.084	-26.55	-0.084	-25.12
-0.085	-2.42	-0.085	-1.6054	-0.085	-27.21	-0.085	-25.66
-0.086	-2.448	-0.086	-1.63473	-0.086	-27.89	-0.086	-26.18
-0.087	-2.492	-0.087	-1.66807	-0.087	-28.47	-0.087	-26.7
-0.088	-2.534	-0.088	-1.70873	-0.088	-29.17	-0.088	-27.16
-0.089	-2.532	-0.089	-1.73207	-0.089	-29.69	-0.089	-27.68
-0.09	-2.58	-0.09	-1.76673	-0.09	-30.51	-0.09	-28.22
-0.091	-2.604	-0.091	-1.80607	-0.091	-31.15	-0.091	-28.76
-0.092	-2.654	-0.092	-1.83473	-0.092	-31.83	-0.092	-29.32
-0.093	-2.834	-0.093	-1.8714	-0.093	-32.59	-0.093	-29.86
-0.094	-2.902	-0.094	-1.90873	-0.094	-33.27	-0.094	-30.46
-0.095	-2.974	-0.095	-1.94673	-0.095	-34.15	-0.095	-31.02
-0.096	-2.944	-0.096	-1.98607	-0.096	-34.67	-0.096	-31.64
-0.097	-3.022	-0.097	-2.01407	-0.097	-35.49	-0.097	-32.24
-0.098	-3.06	-0.098	-2.0554	-0.098	-36.35	-0.098	-32.88
-0.099	-3.146	-0.099	-2.0914	-0.099	-37.03	-0.099	-33.5
-0.1	-3.194	-0.1	-2.1334	-0.1	-37.89	-0.1	-34.14
-0.101	-3.178	-0.101	-2.1694	-0.101	-38.59	-0.101	-34.78
-0.102	-3.294	-0.102	-2.2074	-0.102	-39.31	-0.102	-35.4
-0.103	-3.25	-0.103	-2.24807	-0.103	-40.47	-0.103	-36.08
-0.104	-3.424	-0.104	-2.29073	-0.104	-40.91	-0.104	-36.74
-0.105	-3.494	-0.105	-2.3294	-0.105	-42.27	-0.105	-37.4
-0.106	-3.608	-0.106	-2.3694	-0.106	-42.93	-0.106	-38.1
-0.107	-3.648	-0.107	-2.40873	-0.107	-43.57	-0.107	-38.78
-0.108	-3.636	-0.108	-2.45073	-0.108	-44.41	-0.108	-39.5
-0.109	-3.69	-0.109	-2.49473	-0.109	-45.55	-0.109	-40.22
-0.11	-3.7	-0.11	-2.53873	-0.11	-46.45	-0.11	-40.9
-0.111	-3.744	-0.111	-2.5814	-0.111	-47.49	-0.111	-41.64
-0.112	-3.764	-0.112	-2.62007	-0.112	-47.87	-0.112	-42.36
-0.113	-3.872	-0.113	-2.6634	-0.113	-49.33	-0.113	-43.12
-0.114	-3.946	-0.114	-2.70873	-0.114	-50.19	-0.114	-43.86
-0.115	-3.982	-0.115	-2.76273	-0.115	-50.97	-0.115	-44.62
-0.116	-4.028	-0.116	-2.79673	-0.116	-52.15	-0.116	-45.42
-0.117	-4.03	-0.117	-2.8534	-0.117	-53.19	-0.117	-46.2
-0.118	-4.19	-0.118	-2.88673	-0.118	-54.19	-0.118	-47.02
-0.119	-4.234	-0.119	-2.94807	-0.119	-55.21	-0.119	-47.82
-0.12	-4.292	-0.12	-2.99207	-0.12	-56.13	-0.12	-48.66
-0.121	-4.288	-0.121	-3.02607	-0.121	-57.29	-0.121	-49.52
-0.122	-4.392	-0.122	-3.09873	-0.122	-58.31	-0.122	-50.42
-0.123	-4.534	-0.123	-3.12073	-0.123	-59.37	-0.123	-51.28
-0.124	-4.572	-0.124	-3.1914	-0.124	-60.41	-0.124	-52.1
-0.125	-4.614	-0.125	-3.23407	-0.125	-61.67	-0.125	-52.94
-0.126	-4.654	-0.126	-3.28407	-0.126	-62.63	-0.126	-53.94
-0.127	-4.792	-0.127	-3.33873	-0.127	-64.03	-0.127	-54.84
-0.128	-4.89	-0.128	-3.3694	-0.128	-64.91	-0.128	-55.7
-0.129	-4.97	-0.129	-3.46207	-0.129	-66.45	-0.129	-56.84
-0.13	-5.006	-0.13	-3.48073	-0.13	-67.53	-0.13	-57.6
-0.131	-5.078	-0.131	-3.55673	-0.131	-68.97	-0.131	-58.6
-0.132	-5.228	-0.132	-3.59873	-0.132	-70.01	-0.132	-59.6
-0.133	-5.308	-0.133	-3.6514	-0.133	-71.13	-0.133	-60.48
-0.134	-5.394	-0.134	-3.7174	-0.134	-72.73	-0.134	-61.48
-0.135	-5.474	-0.135	-3.76607	-0.135	-73.79	-0.135	-62.38
-0.136	-5.488	-0.136	-3.8294	-0.136	-75.29	-0.136	-63.5
-0.137	-5.696	-0.137	-3.87873	-0.137	-76.51	-0.137	-64.44
-0.138	-5.76	-0.138	-3.94407	-0.138	-77.65	-0.138	-65.5
-0.139	-5.878	-0.139	-3.9994	-0.139	-79.33	-0.139	-66.52
-0.14	-5.966	-0.14	-4.0534	-0.14	-80.71	-0.14	-67.68
-0.141	-6.08	-0.141	-4.12007	-0.141	-82.07	-0.141	-68.58
-0.142	-6.292	-0.142	-4.18273	-0.142	-83.51	-0.142	-69.78
-0.143	-6.386	-0.143	-4.2434	-0.143	-85.03	-0.143	-70.68
-0.144	-6.422	-0.144	-4.3034	-0.144	-86.49	-0.144	-71.82
-0.145	-6.462	-0.145	-4.3614	-0.145	-87.99	-0.145	-73.22
-0.146	-6.642	-0.146	-4.4274	-0.146	-89.27	-0.146	-73.64
-0.147	-6.788	-0.147	-4.4974	-0.147	-91.03	-0.147	-75.56
-0.148	-6.904	-0.148	-4.5614	-0.148	-92.37	-0.148	-76.12
-0.149	-6.956	-0.149	-4.62873	-0.149	-94.11	-0.149	-77.18
-0.15	-7.082	-0.15	-4.69007	-0.15	-95.79	-0.15	-78.82
-0.151	-7.194	-0.151	-4.75407	-0.151	-97.37	-0.151	-79.5
-0.152	-7.404	-0.152	-4.82807	-0.152	-99.15	-0.152	-81.02
-0.153	-7.52	-0.153	-4.89873	-0.153	-100.53	-0.153	-82.4
-0.154	-7.58	-0.154	-4.96873	-0.154	-102.79	-0.154	-83.18
-0.155	-7.74	-0.155	-5.03473	-0.155	-104.15	-0.155	-84.94
-0.156	-7.908	-0.156	-5.10607	-0.156	-106.19	-0.156	-85.98
-0.157	-8.104	-0.157	-5.18007	-0.157	-107.61	-0.157	-87.28
-0.158	-8.208	-0.158	-5.2514	-0.158	-109.47	-0.158	-89.56
-0.159	-8.338	-0.159	-5.32873	-0.159	-111.73	-0.159	-90.4
-0.16	-8.42	-0.16	-5.4034	-0.16	-113.29	-0.16	-91.94
-0.161	-8.688	-0.161	-5.47407	-0.161	-115.29	-0.161	-93.4
-0.162	-8.85	-0.162	-5.55807	-0.162	-117.23	-0.162	-94.6
-0.163	-8.904	-0.163	-5.63273	-0.163	-119.41	-0.163	-96.3
-0.164	-9.176	-0.164	-5.71873	-0.164	-121.55	-0.164	-97.38
-0.165	-9.122	-0.165	-5.78873	-0.165	-123.49	-0.165	-99.1
-0.166	-9.42	-0.166	-5.87007	-0.166	-125.63	-0.166	-100.62
-0.167	-9.556	-0.167	-5.9514	-0.167	-128.35	-0.167	-101.78
-0.168	-9.71	-0.168	-6.04207	-0.168	-129.99	-0.168	-103.7
-0.169	-9.986	-0.169	-6.13473	-0.169	-133.03	-0.169	-105.3
-0.17	-10.164	-0.17	-6.20207	-0.17	-134.43	-0.17	-106.58
-0.171	-10.422	-0.171	-6.30207	-0.171	-136.81	-0.171	-108.62
-0.172	-10.588	-0.172	-6.38207	-0.172	-139.15	-0.172	-109.98
-0.173	-10.768	-0.173	-6.46207	-0.173	-141.41	-0.173	-111.44
-0.174	-10.876	-0.174	-6.56207	-0.174	-144.01	-0.174	-113.26
-0.175	-11.12	-0.175	-6.64207	-0.175	-146.29	-0.175	-114.58
-0.176	-11.45	-0.176	-6.72873	-0.176	-148.63	-0.176	-116.42
-0.177	-11.628	-0.177	-6.82207	-0.177	-151.65	-0.177	-117.82
-0.178	-11.842	-0.178	-6.9154	-0.178	-153.51	-0.178	-119.72
-0.179	-12.088	-0.179	-7.00873	-0.179	-156.95	-0.179	-121.68
-0.18	-12.386	-0.18	-7.08873	-0.18	-159.55	-0.18	-123.22
-0.181	-12.59	-0.181	-7.1954	-0.181	-161.33	-0.181	-125.16
-0.182	-12.84	-0.182	-7.2954	-0.182	-164.81	-0.182	-126.82
-0.183	-13.02	-0.183	-7.38873	-0.183	-168.51	-0.183	-128.32
-0.184	-13.172	-0.184	-7.4954	-0.184	-170.63	-0.184	-130.28
-0.185	-13.564	-0.185	-7.58207	-0.185	-174.49	-0.185	-132.32
-0.186	-13.828	-0.186	-7.70207	-0.186	-176.69	-0.186	-134.08
-0.187	-14.116	-0.187	-7.78873	-0.187	-180.21	-0.187	-135.94
-0.188	-14.344	-0.188	-7.88873	-0.188	-183.39	-0.188	-137.68
-0.189	-14.504	-0.189	-8.00207	-0.189	-186.45	-0.189	-139.94
-0.19	-14.964	-0.19	-8.10207	-0.19	-190.39	-0.19	-142.12
-0.191	-15.224	-0.191	-8.22207	-0.191	-192.41	-0.191	-144.06
-0.192	-15.544	-0.192	-8.32873	-0.192	-196.43	-0.192	-146.28
-0.193	-15.744	-0.193	-8.44207	-0.193	-200.03	-0.193	-148.16
-0.194	-15.984	-0.194	-8.56207	-0.194	-203.43	-0.194	-150.16
-0.195	-16.564	-0.195	-8.66207	-0.195	-207.43	-0.195	-152.26
-0.196	-16.804	-0.196	-8.78207	-0.196	-210.83	-0.196	-154.7
-0.197	-17.144	-0.197	-8.8954	-0.197	-214.23	-0.197	-156.98
-0.198	-17.364	-0.198	-9.00873	-0.198	-219.03	-0.198	-159.06
-0.199	-17.764	-0.199	-9.1354	-0.199	-222.03	-0.199	-161.5
-0.2	-18.284	-0.2	-9.24873	-0.2	-227.03	-0.2	-163.68
-0.201	-18.724	-0.201	-9.36873	-0.201	-231.03	-0.201	-165.78
-0.202	-19.064	-0.202	-9.50207	-0.202	-235.63	-0.202	-168.4
-0.203	-19.344	-0.203	-9.62873	-0.203	-239.83	-0.203	-170.52
-0.204	-19.804	-0.204	-9.76207	-0.204	-242.83	-0.204	-172.62
-0.205	-20.244	-0.205	-9.8754	-0.205	-247.23	-0.205	-175.04
-0.206	-20.784	-0.206	-10.0287	-0.206	-254.43	-0.206	-177.44
-0.207	-21.184	-0.207	-10.1354	-0.207	-258.43	-0.207	-179.82
-0.208	-21.744	-0.208	-10.2754	-0.208	-266.03	-0.208	-182.4
-0.209	-22.344	-0.209	-10.4154	-0.209	-269.63	-0.209	-184.94
-0.21	-22.824	-0.21	-10.5421	-0.21	-272.83	-0.21	-187.5
-0.211	-23.284	-0.211	-10.7021	-0.211	-279.03	-0.211	-190.28
-0.212	-23.744	-0.212	-10.7954	-0.212	-285.63	-0.212	-192.94
-0.213	-24.044	-0.213	-10.9754	-0.213	-291.03	-0.213	-196.64
-0.214	-24.844	-0.214	-11.1221	-0.214	-294.43	-0.214	-199.8
-0.215	-25.484	-0.215	-11.2221	-0.215	-300.43	-0.215	-202.4
-0.216	-26.064	-0.216	-11.4154	-0.216	-311.23	-0.216	-205
-0.217	-26.444	-0.217	-11.5687	-0.217	-316.03	-0.217	-207.8
-0.218	-26.924	-0.218	-11.7221	-0.218	-321.23	-0.218	-210.8
-0.219	-27.704	-0.219	-11.8554	-0.219	-328.03	-0.219	-214
-0.22	-28.364	-0.22	-11.9687	-0.22	-334.43	-0.22	-216.8
-0.221	-28.924	-0.221	-12.1821	-0.221	-341.63	-0.221	-219.4
-0.222	-29.404	-0.222	-12.2954	-0.222	-352.23	-0.222	-222.8
-0.223	-29.924	-0.223	-12.4554	-0.223	-364.63	-0.223	-225.8
-0.224	-30.924	-0.224	-12.6154	-0.224	-371.43	-0.224	-228.4
-0.225	-31.664	-0.225	-12.8021	-0.225	-379.23	-0.225	-231.4
-0.226	-32.164	-0.226	-12.9421	-0.226	-384.83	-0.226	-234.6
-0.227	-32.724	-0.227	-13.0887	-0.227	-394.83	-0.227	-237.6
-0.228	-33.564	-0.228	-13.2821	-0.228	-409.43	-0.228	-241
-0.229	-34.544	-0.229	-13.4221	-0.229	-418.63	-0.229	-244.2
-0.23	-35.304	-0.23	-13.6221	-0.23	-422.03	-0.23	-247.8
-0.231	-35.904	-0.231	-13.7754	-0.231	-427.83	-0.231	-251.2
-0.232	-36.404	-0.232	-13.9621	-0.232	-446.03	-0.232	-254.6
-0.233	-37.404	-0.233	-14.1354	-0.233	-461.43	-0.233	-258.2
-0.234	-38.424	-0.234	-14.3154	-0.234	-486.43	-0.234	-261.2
-0.235	-39.324	-0.235	-14.5021			-0.235	-264.6
-0.236	-40.024	-0.236	-14.6754			-0.236	-267.8
-0.237	-40.564	-0.237	-14.8687			-0.237	-272.6
-0.238	-42.004	-0.238	-15.0621			-0.238	-276
-0.239	-42.884	-0.239	-15.2554			-0.239	-279.6
-0.24	-43.924	-0.24	-15.4554			-0.24	-284.8
-0.241	-44.584	-0.241	-15.6421			-0.241	-289
-0.242	-45.644	-0.242	-15.8421			-0.242	-292.2
-0.243	-46.944	-0.243	-16.0487			-0.243	-295.8
-0.244	-47.984	-0.244	-16.2421			-0.244	-301.2
-0.245	-49.004	-0.245	-16.4554			-0.245	-306
-0.246	-49.824	-0.246	-16.6621			-0.246	-309.8
-0.247	-50.784	-0.247	-16.8621			-0.247	-313
-0.248	-52.524	-0.248	-17.0821			-0.248	-317.6
-0.249	-53.804	-0.249	-17.3087			-0.249	-323
-0.25	-54.964	-0.25	-17.5221			-0.25	-328.4
-0.251	-55.724	-0.251	-17.7554			-0.251	-334
-0.252	-57.264	-0.252	-17.9687			-0.252	-338.6
-0.253	-58.744	-0.253	-18.1887			-0.253	-344.2
-0.254	-60.104	-0.254	-18.4087			-0.254	-351.4
-0.255	-61.144	-0.255	-18.6354			-0.255	-357
-0.256	-62.284	-0.256	-18.8954			-0.256	-363.2
-0.257	-64.384	-0.257	-19.1687			-0.257	-369
-0.258	-66.164	-0.258	-19.3954			-0.258	-376
-0.259	-67.824	-0.259	-19.6687			-0.259	-382.4
-0.26	-69.464	-0.26	-19.9021			-0.26	-388
-0.261	-69.924	-0.261	-20.1621			-0.261	-395.2
-0.262	-72.504	-0.262	-20.4087			-0.262	-400.6
-0.263	-74.364	-0.263	-20.6621			-0.263	-406.4
-0.264	-76.024	-0.264	-20.9287			-0.264	-414
-0.265	-77.284	-0.265	-21.1887			-0.265	-419.6
-0.266	-78.484	-0.266	-21.4487			-0.266	-426.2
-0.267	-81.104	-0.267	-21.7087			-0.267	-432.2
-0.268	-83.124	-0.268	-21.9821			-0.268	-440
-0.269	-84.864	-0.269	-22.2621			-0.269	-450.6
-0.27	-85.684	-0.27	-22.5287			-0.27	-460.4
-0.271	-86.964	-0.271	-22.8287			-0.271	-468.4
-0.272	-89.604	-0.272	-23.0821			-0.272	-475.8
-0.273	-91.244	-0.273	-23.3887			-0.273	-488.8
-0.274	-93.584	-0.274	-23.6821			-0.274	-498.2
-0.275	-95.644	-0.275	-23.9887
-0.276	-98.244	-0.276	-24.2687
-0.277	-101.424	-0.277	-24.5487
-0.278	-103.224	-0.278	-24.8687
-0.279	-104.884	-0.279	-25.1754
-0.28	-106.204	-0.28	-25.4754
-0.281	-109.004	-0.281	-25.7621
-0.282	-111.864	-0.282	-26.0954
-0.283	-114.044	-0.283	-26.4421
-0.284	-114.984	-0.284	-26.7554
-0.285	-116.604	-0.285	-27.0754
-0.286	-119.744	-0.286	-27.3887
-0.287	-122.904	-0.287	-27.7421
-0.288	-126.664	-0.288	-28.0954
-0.289	-129.764	-0.289	-28.3954
-0.29	-134.684	-0.29	-28.7887
-0.291	-135.704	-0.291	-29.1221
-0.292	-139.304	-0.292	-29.4354
-0.293	-147.524	-0.293	-29.8221
-0.294	-149.064	-0.294	-30.1821
-0.295	-143.244	-0.295	-30.5487
-0.296	-156.684	-0.296	-30.9354
-0.297	-164.684	-0.297	-31.3021
-0.298	-161.544	-0.298	-31.7154
-0.299	-155.644	-0.299	-32.0487
-0.3	-159.244	-0.3	-32.4821
-0.301	-162.704	-0.301	-32.8421
-0.302	-166.504	-0.302	-33.2087
-0.303	-171.384	-0.303	-33.6821
-0.304	-171.344	-0.304	-34.0021
-0.305	-181.444	-0.305	-34.4354
-0.306	-186.844	-0.306	-34.9021
-0.307	-190.904	-0.307	-35.2154
-0.308	-188.424	-0.308	-35.7954
-0.309	-184.784	-0.309	-36.1221
-0.31	-190.984	-0.31	-36.6621
-0.311	-204.344	-0.311	-37.0154
-0.312	-204.544	-0.312	-37.5021
-0.313	-201.144	-0.313	-38.0554
-0.314	-199.944	-0.314	-38.5221
-0.315	-206.344	-0.315	-38.9421
-0.316	-213.344	-0.316	-39.4087
-0.317	-215.744	-0.317	-39.9154
-0.318	-217.144	-0.318	-40.3487
-0.319	-220.544	-0.319	-40.8354
-0.32	-228.744	-0.32	-41.3487
-0.321	-230.944	-0.321	-41.8221
-0.322	-236.744	-0.322	-42.3421
-0.323	-241.944	-0.323	-42.8287
-0.324	-251.344	-0.324	-43.3154
-0.325	-262.944	-0.325	-43.8087
-0.326	-263.944	-0.326	-44.2754
-0.327	-268.544	-0.327	-44.9154
-0.328	-272.344	-0.328	-45.4421
-0.329	-279.544	-0.329	-46.0554
-0.33	-285.344	-0.33	-46.5954
-0.331	-289.744	-0.331	-47.1687
-0.332	-293.944	-0.332	-47.7021
-0.333	-299.144	-0.333	-48.3421
-0.334	-307.944	-0.334	-48.8554
-0.335	-311.144	-0.335	-49.4421
-0.336	-309.944	-0.336	-50.0554
-0.337	-317.744	-0.337	-50.5687
-0.338	-315.344	-0.338	-51.1621
-0.339	-323.144	-0.339	-51.7621
-0.34	-326.544	-0.34	-52.2354
-0.341	-326.144	-0.341	-52.9687
-0.342	-333.144	-0.342	-53.4554
-0.343	-339.344	-0.343	-54.3087
-0.344	-361.944	-0.344	-54.7821
-0.345	-369.544	-0.345	-55.5221
-0.346	-370.544	-0.346	-56.1154
-0.347	-374.344	-0.347	-56.8954
-0.348	-377.944	-0.348	-57.5621
-0.349	-411.944	-0.349	-58.0754
-0.35	-424.544	-0.35	-58.9221
-0.351	-417.344	-0.351	-59.5087
-0.352	-412.944	-0.352	-60.1821
-0.353	-457.144	-0.353	-60.8287
-0.354	-480.944	-0.354	-61.5887
-0.355	-475.944	-0.355	-62.2487
-0.356	-463.744	-0.356	-62.9821
-0.357	-451.944	-0.357	-63.7754
-0.358	-466.744	-0.358	-64.5221
-0.359	-478.544	-0.359	-65.2154
-0.36	-483.744	-0.36	-66.2087
		-0.361	-67.0087
		-0.362	-67.8754
		-0.363	-68.7421
		-0.364	-69.5421
		-0.365	-70.2754
		-0.366	-71.0754
		-0.367	-71.7421
		-0.368	-72.6754
		-0.369	-73.4754
		-0.37	-74.2087

## Sheet: Figure 4a
	HzOR(1.0 M KOH+0.5 M N2H4)		OER(1.0 M KOH)		HER(1.0 M KOH)		HER(alkaline seawater)		HER(neutral seawater)
-0.129	0.11646	1.223	11.066	0	0	0	-5.298	0.0007	0.93526
-0.128	0.3582	1.224	11.1284	-0.001	-0.094	-0.001	-5.422	-0.0003	0.97787
-0.127	0.592	1.225	10.8581	-0.002	-0.248	-0.002	-5.536	-0.0013	0.83624
-0.126	0.829	1.226	10.9037	-0.003	-0.386	-0.003	-5.64	-0.0023	0.90931
-0.125	1.0714	1.227	10.829	-0.004	-0.506	-0.004	-5.746	-0.0033	0.85953
-0.124	1.3308	1.228	10.8584	-0.005	-0.562	-0.005	-5.854	-0.0043	0.98193
-0.123	1.585	1.229	10.8237	-0.006	-0.726	-0.006	-5.958	-0.0053	0.87034
-0.122	1.8412	1.23	10.8075	-0.007	-0.896	-0.007	-6.068	-0.0063	0.93302
-0.121	2.08	1.231	10.8017	-0.008	-0.934	-0.008	-6.18	-0.0073	0.78228
-0.12	2.346	1.232	10.8189	-0.009	-1.162	-0.009	-6.286	-0.0083	0.73647
-0.119	2.598	1.233	10.8353	-0.01	-1.286	-0.01	-6.4	-0.0093	0.79383
-0.118	2.86	1.234	10.7102	-0.011	-1.394	-0.011	-6.528	-0.0103	0.72884
-0.117	3.132	1.235	10.6984	-0.012	-1.598	-0.012	-6.702	-0.0113	0.81109
-0.116	3.386	1.236	10.6499	-0.013	-1.67	-0.013	-6.82	-0.0123	0.7411
-0.115	3.65	1.237	10.6255	-0.014	-1.854	-0.014	-6.866	-0.0133	0.58778
-0.114	3.934	1.238	10.602	-0.015	-2.05	-0.015	-6.972	-0.0143	0.69175
-0.113	4.2	1.239	10.5865	-0.016	-2.14	-0.016	-7.086	-0.0153	0.74561
-0.112	4.432	1.24	10.5634	-0.017	-2.382	-0.017	-7.202	-0.0163	0.54167
-0.111	4.714	1.241	10.5443	-0.018	-2.494	-0.018	-7.326	-0.0173	0.62198
-0.11	5.064	1.242	10.5292	-0.019	-2.698	-0.019	-7.444	-0.0183	0.64501
-0.109	5.386	1.243	10.5164	-0.02	-2.908	-0.02	-7.574	-0.0193	0.52236
-0.108	5.678	1.244	10.5004	-0.021	-3.002	-0.021	-7.7	-0.0203	0.54754
-0.107	6.006	1.245	10.4798	-0.022	-3.208	-0.022	-7.826	-0.0213	0.4937
-0.106	6.308	1.246	10.4635	-0.023	-3.456	-0.023	-7.958	-0.0223	0.50877
-0.105	6.656	1.247	10.4436	-0.024	-3.582	-0.024	-8.088	-0.0233	0.55072
-0.104	6.966	1.248	10.4278	-0.025	-3.92	-0.025	-8.224	-0.0243	0.35329
-0.103	7.294	1.249	10.4066	-0.026	-4.074	-0.026	-8.364	-0.0253	0.43765
-0.102	7.648	1.25	10.4022	-0.027	-4.254	-0.027	-8.5	-0.0263	0.44957
-0.101	8.024	1.251	10.3919	-0.028	-4.458	-0.028	-8.644	-0.0273	0.36383
-0.1	8.468	1.252	10.3789	-0.029	-4.66	-0.029	-8.796	-0.0283	0.3543
-0.099	8.838	1.253	10.3628	-0.03	-4.932	-0.03	-8.936	-0.0293	0.31216
-0.098	9.254	1.254	10.3508	-0.031	-5.11	-0.031	-9.1	-0.0303	0.40669
-0.097	9.646	1.255	10.3415	-0.032	-5.382	-0.032	-9.258	-0.0313	0.21371
-0.096	10.032	1.256	10.326	-0.033	-5.608	-0.033	-9.414	-0.0323	0.28677
-0.095	10.444	1.257	10.3138	-0.034	-5.782	-0.034	-9.584	-0.0333	0.16689
-0.094	10.842	1.258	10.3132	-0.035	-6.086	-0.035	-9.752	-0.0343	0.29966
-0.093	11.268	1.259	10.3091	-0.036	-6.368	-0.036	-9.92	-0.0353	0.19355
-0.092	11.7	1.26	10.3066	-0.037	-6.628	-0.037	-10.096	-0.0363	0.28825
-0.091	12.128	1.261	10.2959	-0.038	-6.794	-0.038	-10.28	-0.0373	0.13659
-0.09	12.596	1.262	10.2862	-0.039	-7.164	-0.039	-10.462	-0.0383	0.14784
-0.089	13.062	1.263	10.2667	-0.04	-7.468	-0.04	-10.648	-0.0393	0.09449
-0.088	13.534	1.264	10.2503	-0.041	-7.66	-0.041	-10.84	-0.0403	0.02101
-0.087	14.042	1.265	10.2277	-0.042	-8.022	-0.042	-11.038	-0.0413	0.13701
-0.086	14.532	1.266	10.1945	-0.043	-8.304	-0.043	-11.238	-0.0423	0.09231
-0.085	15.056	1.267	10.1619	-0.044	-8.608	-0.044	-11.448	-0.0433	0.04177
-0.084	15.598	1.268	10.1302	-0.045	-8.93	-0.045	-11.67	-0.0443	0.10071
-0.083	16.124	1.269	10.0979	-0.046	-9.196	-0.046	-11.88	-0.0453	0.0093
-0.082	16.682	1.27	10.0721	-0.047	-9.578	-0.047	-12.098	-0.0463	-0.08711
-0.081	17.264	1.271	10.048	-0.048	-9.834	-0.048	-12.368	-0.0473	-0.07442
-0.08	17.92	1.272	10.0141	-0.049	-10.254	-0.049	-12.65	-0.0483	-0.10052
-0.079	18.568	1.273	9.97311	-0.05	-10.552	-0.05	-12.872	-0.0493	-0.18473
-0.078	19.124	1.274	9.94291	-0.051	-10.854	-0.051	-13.06	-0.0503	-0.13396
-0.077	19.768	1.275	9.90514	-0.052	-11.224	-0.052	-13.316	-0.0513	-0.05608
-0.076	20.32	1.276	9.8629	-0.053	-11.592	-0.053	-13.55	-0.0523	-0.09696
-0.075	20.94	1.277	9.82731	-0.054	-11.948	-0.054	-13.828	-0.0533	-0.25851
-0.074	21.7	1.278	9.78685	-0.055	-12.414	-0.055	-14.104	-0.0543	-0.29209
-0.073	22.52	1.279	9.73652	-0.056	-12.662	-0.056	-14.36	-0.0553	-0.19496
-0.072	23.34	1.28	9.69663	-0.057	-13.056	-0.057	-14.662	-0.0563	-0.17312
-0.071	24.1	1.281	9.65637	-0.058	-13.632	-0.058	-14.928	-0.0573	-0.35478
-0.07	24.9	1.282	9.62725	-0.059	-13.882	-0.059	-15.232	-0.0583	-0.31053
-0.069	25.68	1.283	9.58473	-0.06	-14.33	-0.06	-15.57	-0.0593	-0.23836
-0.068	26.46	1.284	9.55161	-0.061	-14.79	-0.061	-15.852	-0.0603	-0.39673
-0.067	27.32	1.285	9.5152	-0.062	-15.25	-0.062	-16.198	-0.0613	-0.36366
-0.066	28.18	1.286	9.48745	-0.063	-15.67	-0.063	-16.526	-0.0623	-0.41414
-0.065	29.14	1.287	9.46062	-0.064	-16.07	-0.064	-16.832	-0.0633	-0.35208
-0.064	30.02	1.288	9.43386	-0.065	-16.47	-0.065	-17.208	-0.0643	-0.36132
-0.063	31	1.289	9.43141	-0.066	-16.99	-0.066	-17.536	-0.0653	-0.4584
-0.062	31.94	1.29	9.42011	-0.067	-17.43	-0.067	-17.898	-0.0663	-0.44799
-0.061	33.28	1.291	9.3918	-0.068	-17.83	-0.068	-18.27	-0.0673	-0.60101
-0.06	34.46	1.292	9.34676	-0.069	-18.47	-0.069	-18.62	-0.0683	-0.51059
-0.059	35.58	1.293	9.31939	-0.07	-18.87	-0.07	-19.006	-0.0693	-0.61412
-0.058	36.72	1.294	9.30907	-0.071	-19.29	-0.071	-19.39	-0.0703	-0.49302
-0.057	37.84	1.295	9.30414	-0.072	-20.01	-0.072	-19.764	-0.0713	-0.61296
-0.056	39.02	1.296	9.33622	-0.073	-20.29	-0.073	-20.18	-0.0723	-0.55734
-0.055	40.28	1.297	9.40539	-0.074	-20.93	-0.074	-20.58	-0.0733	-0.70938
-0.054	41.58	1.298	9.42895	-0.075	-21.37	-0.075	-21	-0.0743	-0.66908
-0.053	43.04	1.299	9.41812	-0.076	-22.01	-0.076	-21.44	-0.0753	-0.8197
-0.052	44.46	1.3	9.42145	-0.077	-22.53	-0.077	-21.86	-0.0763	-0.74164
-0.051	45.88	1.301	9.45371	-0.078	-23.05	-0.078	-22.3	-0.0773	-0.8618
-0.05	47.24	1.302	9.43594	-0.079	-23.69	-0.079	-22.76	-0.0783	-0.76286
-0.049	48.74	1.303	9.44708	-0.08	-24.25	-0.08	-23.22	-0.0793	-0.81553
-0.048	50.14	1.304	9.4454	-0.081	-24.73	-0.081	-23.66	-0.0803	-0.79292
-0.047	51.8	1.305	9.42281	-0.082	-25.41	-0.082	-24.12	-0.0813	-0.83518
-0.046	53.32	1.306	9.43354	-0.083	-26.03	-0.083	-24.64	-0.0823	-0.96985
-0.045	54.9	1.307	9.42368	-0.084	-26.55	-0.084	-25.12	-0.0833	-0.92687
-0.044	56.64	1.308	9.40291	-0.085	-27.21	-0.085	-25.66	-0.0843	-0.99339
-0.043	58.26	1.309	9.38646	-0.086	-27.89	-0.086	-26.18	-0.0853	-0.8901
-0.042	59.96	1.31	9.34916	-0.087	-28.47	-0.087	-26.7	-0.0863	-0.98121
-0.041	61.94	1.311	9.29416	-0.088	-29.17	-0.088	-27.16	-0.0873	-1.12276
-0.04	63.86	1.312	9.21512	-0.089	-29.69	-0.089	-27.68	-0.0883	-0.96535
-0.039	65.82	1.313	9.15719	-0.09	-30.51	-0.09	-28.22	-0.0893	-1.1016
-0.038	67.76	1.314	9.10212	-0.091	-31.15	-0.091	-28.76	-0.0903	-1.14685
-0.037	69.94	1.315	9.00024	-0.092	-31.83	-0.092	-29.32	-0.0913	-1.02325
-0.036	72.1	1.316	8.938	-0.093	-32.59	-0.093	-29.86	-0.0923	-1.24464
-0.035	74.54	1.317	8.83114	-0.094	-33.27	-0.094	-30.46	-0.0933	-1.1609
-0.034	76.94	1.318	8.75774	-0.095	-34.15	-0.095	-31.02	-0.0943	-1.16103
-0.033	79.4	1.319	8.65011	-0.096	-34.67	-0.096	-31.64	-0.0953	-1.28595
-0.032	81.94	1.32	8.55799	-0.097	-35.49	-0.097	-32.24	-0.0963	-1.28484
-0.031	84.34	1.321	8.50614	-0.098	-36.35	-0.098	-32.88	-0.0973	-1.28533
-0.03	86.56	1.322	8.39988	-0.099	-37.03	-0.099	-33.5	-0.0983	-1.26192
-0.029	88.82	1.323	8.26855	-0.1	-37.89	-0.1	-34.14	-0.0993	-1.4601
-0.028	91.5	1.324	8.13081	-0.101	-38.59	-0.101	-34.78	-0.1003	-1.32856
-0.027	94.12	1.325	8.00682	-0.102	-39.31	-0.102	-35.4	-0.1013	-1.41387
-0.026	96.46	1.326	7.90387	-0.103	-40.47	-0.103	-36.08	-0.1023	-1.38846
-0.025	99.4	1.327	7.80317	-0.104	-40.91	-0.104	-36.74	-0.1033	-1.59465
-0.024	101.98	1.328	7.72188	-0.105	-42.27	-0.105	-37.4	-0.1043	-1.47066
-0.023	105.28	1.329	7.68124	-0.106	-42.93	-0.106	-38.1	-0.1053	-1.54315
-0.022	108.5	1.33	7.61323	-0.107	-43.57	-0.107	-38.78	-0.1063	-1.51128
-0.021	114.2	1.331	7.53286	-0.108	-44.41	-0.108	-39.5	-0.1073	-1.71662
-0.02	118.28	1.332	7.47781	-0.109	-45.55	-0.109	-40.22	-0.1083	-1.64974
-0.019	121.68	1.333	7.42598	-0.11	-46.45	-0.11	-40.9	-0.1093	-1.67992
-0.018	125	1.334	7.33699	-0.111	-47.49	-0.111	-41.64	-0.1103	-1.62501
-0.017	127.76	1.335	7.29864	-0.112	-47.87	-0.112	-42.36	-0.1113	-1.69569
-0.016	131.58	1.336	7.26169	-0.113	-49.33	-0.113	-43.12	-0.1123	-1.82035
-0.015	135.08	1.337	7.21917	-0.114	-50.19	-0.114	-43.86	-0.1133	-1.82075
-0.014	137.92	1.338	7.18058	-0.115	-50.97	-0.115	-44.62	-0.1143	-1.95169
-0.013	141.7	1.339	7.15145	-0.116	-52.15	-0.116	-45.42	-0.1153	-1.86232
-0.012	145.72	1.34	7.14884	-0.117	-53.19	-0.117	-46.2	-0.1163	-1.93087
-0.011	149.74	1.341	7.12026	-0.118	-54.19	-0.118	-47.02	-0.1173	-1.92477
-0.01	153.8	1.342	7.08779	-0.119	-55.21	-0.119	-47.82	-0.1183	-1.88055
-0.009	158.76	1.343	7.08007	-0.12	-56.13	-0.12	-48.66	-0.1193	-2.02666
-0.008	163.02	1.344	7.03812	-0.121	-57.29	-0.121	-49.52	-0.1203	-1.99693
-0.007	167.06	1.345	6.99333	-0.122	-58.31	-0.122	-50.42	-0.1213	-2.0801
-0.006	170.34	1.346	6.98225	-0.123	-59.37	-0.123	-51.28	-0.1223	-2.22329
-0.005	175.72	1.347	6.92775	-0.124	-60.41	-0.124	-52.1	-0.1233	-2.17516
-0.004	179.94	1.348	6.92241	-0.125	-61.67	-0.125	-52.94	-0.1243	-2.24677
-0.003	185.36	1.349	6.89658	-0.126	-62.63	-0.126	-53.94	-0.1253	-2.40048
-0.002	190.18	1.35	6.87972	-0.127	-64.03	-0.127	-54.84	-0.1263	-2.37253
-0.001	195.48	1.351	6.86002	-0.128	-64.91	-0.128	-55.7	-0.1273	-2.36086
0	200.6	1.352	6.83726	-0.129	-66.45	-0.129	-56.84	-0.1283	-2.4738
0.001	204.4	1.353	6.81165	-0.13	-67.53	-0.13	-57.6	-0.1293	-2.47295
0.002	209.2	1.354	6.74723	-0.131	-68.97	-0.131	-58.6	-0.1303	-2.42306
0.003	214.2	1.355	6.69242	-0.132	-70.01	-0.132	-59.6	-0.1313	-2.48347
0.004	218.6	1.356	6.6661	-0.133	-71.13	-0.133	-60.48	-0.1323	-2.58618
0.005	223.8	1.357	6.65262	-0.134	-72.73	-0.134	-61.48	-0.1333	-2.56902
0.006	230.2	1.358	6.62067	-0.135	-73.79	-0.135	-62.38	-0.1343	-2.52702
0.007	235.6	1.359	6.58636	-0.136	-75.29	-0.136	-63.5	-0.1353	-2.61497
0.008	241.2	1.36	6.57817	-0.137	-76.51	-0.137	-64.44	-0.1363	-2.78572
0.009	245.6	1.361	6.51562	-0.138	-77.65	-0.138	-65.5	-0.1373	-2.85283
0.01	251.2	1.362	6.51255	-0.139	-79.33	-0.139	-66.52	-0.1383	-2.82498
0.011	258	1.363	6.46806	-0.14	-80.71	-0.14	-67.68	-0.1393	-2.86084
0.012	264	1.364	6.48109	-0.141	-82.07	-0.141	-68.58	-0.1403	-2.95364
0.013	271.8	1.365	6.42235	-0.142	-83.51	-0.142	-69.78	-0.1413	-3.03043
0.014	279.2	1.366	6.42795	-0.143	-85.03	-0.143	-70.68	-0.1423	-3.08429
0.015	287.2	1.367	6.3957	-0.144	-86.49	-0.144	-71.82	-0.1433	-3.07079
0.016	294.2	1.368	6.40247	-0.145	-87.99	-0.145	-73.22	-0.1443	-3.0467
0.017	300	1.369	6.43589	-0.146	-89.27	-0.146	-73.64	-0.1453	-3.05017
0.018	305.8	1.37	6.39717	-0.147	-91.03	-0.147	-75.56	-0.1463	-3.07587
0.019	313.2	1.371	6.38456	-0.148	-92.37	-0.148	-76.12	-0.1473	-3.12276
0.02	319.6	1.372	6.41722	-0.149	-94.11	-0.149	-77.18	-0.1483	-3.17472
0.021	325.6	1.373	6.37525	-0.15	-95.79	-0.15	-78.82	-0.1493	-3.23501
0.022	332	1.374	6.33574	-0.151	-97.37	-0.151	-79.5	-0.1503	-3.29278
0.023	341.6	1.375	6.33766	-0.152	-99.15	-0.152	-81.02	-0.1513	-3.40047
0.024	351.6	1.376	6.35584	-0.153	-100.53	-0.153	-82.4	-0.1523	-3.51508
0.025	357.2	1.377	6.36985	-0.154	-102.79	-0.154	-83.18	-0.1533	-3.63532
0.026	364.4	1.378	6.40101	-0.155	-104.15	-0.155	-84.94	-0.1543	-3.72488
0.027	372	1.379	6.42787	-0.156	-106.19	-0.156	-85.98	-0.1553	-3.73822
0.028	378.8	1.38	6.46269	-0.157	-107.61	-0.157	-87.28	-0.1563	-3.69683
0.029	386.4	1.381	6.49534	-0.158	-109.47	-0.158	-89.56	-0.1573	-3.72189
0.03	392.6	1.382	6.48286	-0.159	-111.73	-0.159	-90.4	-0.1583	-3.85743
0.031	399.4	1.383	6.53911	-0.16	-113.29	-0.16	-91.94	-0.1593	-3.96761
0.032	408.4	1.384	6.54565	-0.161	-115.29	-0.161	-93.4	-0.1603	-3.96061
0.033	411.8	1.385	6.53408	-0.162	-117.23	-0.162	-94.6	-0.1613	-3.98464
0.034	420.2	1.386	6.5217	-0.163	-119.41	-0.163	-96.3	-0.1623	-4.19521
0.035	430.4	1.387	6.5295	-0.164	-121.55	-0.164	-97.38	-0.1633	-4.16517
0.036	441.6	1.388	6.54512	-0.165	-123.49	-0.165	-99.1	-0.1643	-4.32315
0.037	444	1.389	6.54914	-0.166	-125.63	-0.166	-100.62	-0.1653	-4.51311
0.038	449.6	1.39	6.4904	-0.167	-128.35	-0.167	-101.78	-0.1663	-4.52022
0.039	447.4	1.391	6.46354	-0.168	-129.99	-0.168	-103.7	-0.1673	-4.72076
0.04	452	1.392	6.51335	-0.169	-133.03	-0.169	-105.3	-0.1683	-4.63992
0.041	459.8	1.393	6.51125	-0.17	-134.43	-0.17	-106.58	-0.1693	-4.86734
0.042	480	1.394	6.50902	-0.171	-136.81	-0.171	-108.62	-0.1703	-4.78091
		1.395	6.46171	-0.172	-139.15	-0.172	-109.98	-0.1713	-4.99886
		1.396	6.51572	-0.173	-141.41	-0.173	-111.44	-0.1723	-4.94073
		1.397	6.46054	-0.174	-144.01	-0.174	-113.26	-0.1733	-5.16986
		1.398	6.49696	-0.175	-146.29	-0.175	-114.58	-0.1743	-5.1142
		1.399	6.49971	-0.176	-148.63	-0.176	-116.42	-0.1753	-5.33454
		1.4	6.49374	-0.177	-151.65	-0.177	-117.82	-0.1763	-5.26601
		1.401	6.57577	-0.178	-153.51	-0.178	-119.72	-0.1773	-5.50518
		1.402	6.54042	-0.179	-156.95	-0.179	-121.68	-0.1783	-5.46828
		1.403	6.60034	-0.18	-159.55	-0.18	-123.22	-0.1793	-5.71042
		1.404	6.62336	-0.181	-161.33	-0.181	-125.16	-0.1803	-5.70272
		1.405	6.6556	-0.182	-164.81	-0.182	-126.82	-0.1813	-6.00518
		1.406	6.61658	-0.183	-168.51	-0.183	-128.32	-0.1823	-5.97344
		1.407	6.66205	-0.184	-170.63	-0.184	-130.28	-0.1833	-6.18552
		1.408	6.68992	-0.185	-174.49	-0.185	-132.32	-0.1843	-6.06607
		1.409	6.72083	-0.186	-176.69	-0.186	-134.08	-0.1853	-6.24006
		1.41	6.79464	-0.187	-180.21	-0.187	-135.94	-0.1863	-6.21003
		1.411	6.8298	-0.188	-183.39	-0.188	-137.68	-0.1873	-6.51155
		1.412	6.93048	-0.189	-186.45	-0.189	-139.94	-0.1883	-6.48711
		1.413	6.97187	-0.19	-190.39	-0.19	-142.12	-0.1893	-6.64461
		1.414	6.99914	-0.191	-192.41	-0.191	-144.06	-0.1903	-6.51264
		1.415	7.12589	-0.192	-196.43	-0.192	-146.28	-0.1913	-6.77859
		1.416	7.22258	-0.193	-200.03	-0.193	-148.16	-0.1923	-6.78035
		1.417	7.24774	-0.194	-203.43	-0.194	-150.16	-0.1933	-6.88635
		1.418	7.34456	-0.195	-207.43	-0.195	-152.26	-0.1943	-6.92541
		1.419	7.48734	-0.196	-210.83	-0.196	-154.7	-0.1953	-7.14557
		1.42	7.60232	-0.197	-214.23	-0.197	-156.98	-0.1963	-7.03291
		1.421	7.61408	-0.198	-219.03	-0.198	-159.06	-0.1973	-7.31726
		1.422	7.63053	-0.199	-222.03	-0.199	-161.5	-0.1983	-7.27779
		1.423	7.71139	-0.2	-227.03	-0.2	-163.68	-0.1993	-7.40893
		1.424	7.85287	-0.201	-231.03	-0.201	-165.78	-0.2003	-7.48711
		1.425	8.01066	-0.202	-235.63	-0.202	-168.4	-0.2013	-7.73507
		1.426	8.0501	-0.203	-239.83	-0.203	-170.52	-0.2023	-7.58248
		1.427	8.08568	-0.204	-242.83	-0.204	-172.62	-0.2033	-7.93744
		1.428	8.18839	-0.205	-247.23	-0.205	-175.04	-0.2043	-8.01727
		1.429	8.1783	-0.206	-254.43	-0.206	-177.44	-0.2053	-8.2392
		1.43	8.21706	-0.207	-258.43	-0.207	-179.82	-0.2063	-8.18217
		1.431	8.27983	-0.208	-266.03	-0.208	-182.4	-0.2073	-8.50848
		1.432	8.30268	-0.209	-269.63	-0.209	-184.94	-0.2083	-8.65539
		1.433	8.39783	-0.21	-272.83	-0.21	-187.5	-0.2093	-8.98923
		1.434	8.42474	-0.211	-279.03	-0.211	-190.28	-0.2103	-8.97195
		1.435	8.52921	-0.212	-285.63	-0.212	-192.94	-0.2113	-9.22161
		1.436	8.58322	-0.213	-291.03	-0.213	-196.64	-0.2123	-9.22814
		1.437	8.71812	-0.214	-294.43	-0.214	-199.8	-0.2133	-9.56791
		1.438	8.77057	-0.215	-300.43	-0.215	-202.4	-0.2143	-9.64725
		1.439	8.93366	-0.216	-311.23	-0.216	-205	-0.2153	-10.0554
		1.44	9.10454	-0.217	-316.03	-0.217	-207.8	-0.2163	-10.1591
		1.441	9.28694	-0.218	-321.23	-0.218	-210.8	-0.2173	-10.5477
		1.442	9.47222	-0.219	-328.03	-0.219	-214	-0.2183	-10.6411
		1.443	9.64421	-0.22	-334.43	-0.22	-216.8	-0.2193	-10.9726
		1.444	9.80947	-0.221	-341.63	-0.221	-219.4	-0.2203	-11.0989
		1.445	9.91209	-0.222	-352.23	-0.222	-222.8	-0.2213	-11.4553
		1.446	9.97975	-0.223	-364.63	-0.223	-225.8	-0.2223	-11.5096
		1.447	10.1226	-0.224	-371.43	-0.224	-228.4	-0.2233	-11.9194
		1.448	10.3629	-0.225	-379.23	-0.225	-231.4	-0.2243	-12.0699
		1.449	10.5226	-0.226	-384.83	-0.226	-234.6	-0.2253	-12.4748
		1.45	10.6854	-0.227	-394.83	-0.227	-237.6	-0.2263	-12.5484
		1.451	10.8409	-0.228	-409.43	-0.228	-241	-0.2273	-12.7902
		1.452	11.032	-0.229	-418.63	-0.229	-244.2	-0.2283	-12.8408
		1.453	11.2297	-0.23	-422.03	-0.23	-247.8	-0.2293	-13.105
		1.454	11.3572	-0.231	-427.83	-0.231	-251.2	-0.2303	-13.578
		1.455	11.5496	-0.232	-446.03	-0.232	-254.6	-0.2313	-13.6789
		1.456	11.8731	-0.233	-461.43	-0.233	-258.2	-0.2323	-13.81
		1.457	12.1	-0.234	-486.43	-0.234	-261.2	-0.2333	-14.2008
		1.458	12.3303			-0.235	-264.6	-0.2343	-14.5609
		1.459	12.5913			-0.236	-267.8	-0.2353	-14.6954
		1.46	12.7496			-0.237	-272.6	-0.2363	-14.8838
		1.461	12.9779			-0.238	-276	-0.2373	-15.2396
		1.462	13.1417			-0.239	-279.6	-0.2383	-15.692
		1.463	13.3832			-0.24	-284.8	-0.2393	-15.6507
		1.464	13.597			-0.241	-289	-0.2403	-15.8327
		1.465	13.7508			-0.242	-292.2	-0.2413	-16.2902
		1.466	14.0226			-0.243	-295.8	-0.2423	-16.3997
		1.467	14.188			-0.244	-301.2	-0.2433	-16.8077
		1.468	14.4719			-0.245	-306	-0.2443	-17.2347
		1.469	14.6508			-0.246	-309.8	-0.2453	-17.3402
		1.47	14.95			-0.247	-313	-0.2463	-17.8098
		1.471	15.2183			-0.248	-317.6	-0.2473	-17.9036
		1.472	15.6063			-0.249	-323	-0.2483	-18.3208
		1.473	15.9853			-0.25	-328.4	-0.2493	-18.4307
		1.474	16.3107			-0.251	-334	-0.2503	-18.9418
		1.475	16.7943			-0.252	-338.6	-0.2513	-18.9796
		1.476	17.0869			-0.253	-344.2	-0.2523	-19.5164
		1.477	17.4878			-0.254	-351.4	-0.2533	-19.6807
		1.478	17.7874			-0.255	-357	-0.2543	-19.9788
		1.479	18.0448			-0.256	-363.2	-0.2553	-20.3803
		1.48	18.5304			-0.257	-369	-0.2563	-20.5201
		1.481	18.9631			-0.258	-376	-0.2573	-20.6946
		1.482	19.295			-0.259	-382.4	-0.2583	-21.2136
		1.483	19.6867			-0.26	-388	-0.2593	-21.8756
		1.484	20.1673			-0.261	-395.2	-0.2603	-22.1874
		1.485	20.5985			-0.262	-400.6	-0.2613	-22.3773
		1.486	20.972			-0.263	-406.4	-0.2623	-22.8102
		1.487	21.4576			-0.264	-414	-0.2633	-23.38
		1.488	22.0753			-0.265	-419.6	-0.2643	-24.0448
		1.489	22.483			-0.266	-426.2	-0.2653	-24.4271
		1.49	22.9345			-0.267	-432.2	-0.2663	-24.7506
		1.491	23.5129			-0.268	-440	-0.2673	-25.3346
		1.492	24.0343			-0.269	-450.6	-0.2683	-25.8335
		1.493	24.7493			-0.27	-460.4	-0.2693	-25.984
		1.494	25.3759			-0.271	-468.4	-0.2703	-26.6103
		1.495	26.102			-0.272	-475.8	-0.2713	-27.1484
		1.496	26.8142			-0.273	-488.8	-0.2723	-27.4661
		1.497	27.5126			-0.274	-498.2	-0.2733	-28.3944
		1.498	28.2851					-0.2743	-29.0628
		1.499	28.9346					-0.2753	-29.3808
		1.5	29.8011					-0.2763	-29.9653
		1.501	30.6299					-0.2773	-30.65
		1.502	31.5469					-0.2783	-31.3461
		1.503	32.4765					-0.2793	-31.8075
		1.504	33.4584					-0.2803	-32.7028
		1.505	34.4617					-0.2813	-33.1561
		1.506	35.4515					-0.2823	-33.9555
		1.507	36.5464					-0.2833	-34.8142
		1.508	37.4532					-0.2843	-35.4794
		1.509	38.4817					-0.2853	-36.4798
		1.51	39.5104					-0.2863	-37.4712
		1.511	40.5502					-0.2873	-38.238
		1.512	41.8419					-0.2883	-39.194
		1.513	43.0496					-0.2893	-40.3592
		1.514	44.2165					-0.2903	-40.9199
		1.515	45.386					-0.2913	-42.4627
		1.516	46.6118					-0.2923	-43.6029
		1.517	48.0204					-0.2933	-44.6322
		1.518	49.4189					-0.2943	-46.1772
		1.519	50.7916					-0.2953	-46.9108
		1.52	52.2938					-0.2963	-47.3125
		1.521	53.805					-0.2973	-48.879
		1.522	55.2355					-0.2983	-49.2397
		1.523	56.6152					-0.2993	-50.1441
		1.524	58.2712					-0.3003	-52.2742
		1.525	59.951					-0.3013	-53.5379
		1.526	61.5234					-0.3023	-54.9293
		1.527	63.3535					-0.3033	-57.7658
		1.528	65.1744					-0.3043	-59.5479
		1.529	67.1047					-0.3053	-60.9777
		1.53	69.1376					-0.3063	-62.9979
		1.531	70.9327					-0.3073	-65.3035
		1.532	73.1239					-0.3083	-66.6363
		1.533	75.3168					-0.3093	-69.856
		1.534	77.721					-0.3103	-71.2945
		1.535	79.9648					-0.3113	-73.5487
		1.536	82.4716					-0.3123	-75.4713
		1.537	85.1889					-0.3133	-78.2953
		1.538	87.8011					-0.3143	-81.3302
		1.539	90.6033					-0.3153	-82.9332
		1.54	93.412					-0.3163	-86.8434
		1.541	96.2301					-0.3173	-89.1137
		1.542	99.3453					-0.3183	-93.0503
		1.543	102.666					-0.3193	-97.0468
		1.544	105.939					-0.3203	-98.7142
		1.545	109.325					-0.3213	-103.181
		1.546	112.913					-0.3223	-107.28
		1.547	116.603					-0.3233	-111.583
		1.548	120.569					-0.3243	-115.821
		1.549	125.012					-0.3253	-117.32
		1.55	129.467					-0.3263	-119.949
		1.551	134.109					-0.3273	-123.524
		1.552	139.017					-0.3283	-124.621
		1.553	144.229					-0.3293	-132.234
		1.554	149.401					-0.3303	-136.189
		1.555	154.881					-0.3313	-139.303
		1.556	161.03					-0.3323	-145.097
		1.557	167.242					-0.3333	-148.951
		1.558	173.409					-0.3343	-154.222
		1.559	180.444					-0.3353	-157.672
		1.56	188.043					-0.3363	-162.008
		1.561	195.387					-0.3373	-168.79
		1.562	202.938					-0.3383	-172.826
		1.563	211.205					-0.3393	-177.825
		1.564	220.222					-0.3403	-181.417
		1.565	229.415					-0.3413	-186.867
		1.566	239.155					-0.3423	-191.792
		1.567	249.54					-0.3433	-197.476
		1.568	260.65					-0.3443	-202.707
		1.569	271.875					-0.3453	-207.013
		1.57	283.263					-0.3463	-213.651
		1.571	295.235					-0.3473	-217.823
		1.572	307.976					-0.3483	-223.163
		1.573	319.564					-0.3493	-227.178
		1.574	332.013					-0.3503	-230.634
		1.575	345.091					-0.3513	-236.136
		1.576	358.442					-0.3523	-239.507
		1.577	372.099					-0.3533	-241.72
		1.578	385.039					-0.3543	-243.109
		1.579	398.572					-0.3553	-246.714
		1.58	412.536					-0.3563	-251.181
		1.581	426.955					-0.3573	-255.28
		1.582	441.062					-0.3583	-259.583
		1.583	455.076					-0.3593	-263.821
		1.584	469.461					-0.3603	-265.32
		1.585	483.707					-0.3613	-267.949
		1.586	498.236					-0.3623	-271.524
								-0.3633	-272.621
								-0.3643	-280.234
								-0.3653	-284.189
								-0.3663	-287.303
								-0.3673	-293.097
								-0.3683	-296.951
								-0.3693	-302.222
								-0.3703	-305.672
								-0.3713	-310.008
								-0.3723	-316.79
								-0.3733	-320.826
								-0.3743	-325.825
								-0.3753	-329.417
								-0.3763	-334.867
								-0.3773	-339.792
								-0.3783	-345.476
								-0.3793	-350.707
								-0.3803	-355.013
								-0.3813	-361.651
								-0.3823	-365.823
								-0.3833	-371.163
								-0.3843	-375.178
								-0.3853	-378.634
								-0.3863	-384.136
								-0.3873	-387.507
								-0.3883	-389.72
								-0.3893	-391.109

## Sheet: Figure 4b
	HER(alkaline seawater+HzOR)		HER(neutral seawater+HzOR)		HER+OER(1.0 M KOH)
0.000797	1.604	0.0006472	4.35429	0.8	5.774
0.00172	1.71067	0.00153	4.51286	0.801	5.82
0.00264	1.81867	0.00244	4.61857	0.802	5.868
0.00355	1.928	0.00335	4.74429	0.803	5.918
0.00448	2.032	0.00423	4.89571	0.804	5.978
0.0054	2.136	0.00515	4.99857	0.805	6.024
0.00632	2.23867	0.00605	5.12429	0.806	6.064
0.00724	2.35067	0.00694	5.27286	0.807	6.136
0.00815	2.46667	0.00786	5.37429	0.808	6.172
0.00907	2.57867	0.00876	5.50143	0.809	6.216
0.00998	2.68933	0.00965	5.65143	0.81	6.278
0.0109	2.79867	0.01057	5.74714	0.811	6.334
0.01182	2.90933	0.01148	5.87	0.812	6.376
0.01274	3.02	0.01236	6.02143	0.813	6.33
0.01365	3.13333	0.01329	6.11857	0.814	6.408
0.01456	3.25333	0.01419	6.24429	0.815	6.484
0.01547	3.37867	0.01508	6.38571	0.816	6.552
0.01638	3.5	0.01601	6.48143	0.817	6.634
0.01728	3.62133	0.0169	6.62143	0.818	6.656
0.01819	3.748	0.01779	6.76429	0.819	6.704
0.01909	3.87733	0.01872	6.86143	0.82	6.772
0.02	4.004	0.01961	6.99429	0.821	6.79
0.0209	4.13467	0.0205	7.14429	0.822	6.844
0.0218	4.26933	0.02143	7.23571	0.823	6.9
0.02269	4.408	0.02233	7.36	0.824	6.916
0.02359	4.544	0.02322	7.50714	0.825	6.97
0.02449	4.68267	0.02415	7.60143	0.826	7.01
0.02539	4.81733	0.02505	7.73286	0.827	7.032
0.02629	4.952	0.02593	7.88143	0.828	7.088
0.02718	5.096	0.02686	7.97571	0.829	7.112
0.02807	5.23733	0.02777	8.09143	0.83	7.14
0.02897	5.37067	0.02866	8.23286	0.831	7.192
0.02987	5.508	0.02959	8.32714	0.832	7.21
0.03076	5.656	0.03049	8.45429	0.833	7.238
0.03165	5.8	0.03138	8.59857	0.834	7.288
0.03254	5.948	0.0323	8.69714	0.835	7.294
0.03341	6.116	0.0332	8.82714	0.836	7.332
0.03429	6.27467	0.03409	8.97	0.837	7.366
0.03517	6.44133	0.03502	9.06714	0.838	7.376
0.03605	6.59867	0.03592	9.19143	0.839	7.408
0.03693	6.75467	0.03681	9.33143	0.84	7.436
0.03781	6.916	0.03774	9.42714	0.841	7.444
0.03868	7.088	0.03864	9.55286	0.842	7.472
0.03956	7.256	0.03955	9.68143	0.843	7.488
0.04038	7.496	0.04047	9.77429	0.844	7.508
0.04125	7.66133	0.04138	9.90143	0.845	7.518
0.04213	7.82667	0.04226	10.0457	0.846	7.536
0.043	7.99867	0.04319	10.1414	0.847	7.556
0.04387	8.168	0.04409	10.2743	0.848	7.558
0.04475	8.336	0.04498	10.4114	0.849	7.558
0.04562	8.51067	0.04591	10.5057	0.85	7.522
0.04649	8.67333	0.04684	10.5986	0.851	7.52
0.04738	8.82933	0.04773	10.7357	0.852	7.61
0.04826	8.984	0.04866	10.83	0.853	7.612
0.04912	9.16933	0.04956	10.96	0.854	7.626
0.04998	9.36267	0.05045	11.0986	0.855	7.648
0.05082	9.57067	0.05138	11.1957	0.856	7.632
0.05167	9.77067	0.05228	11.3229	0.857	7.644
0.05252	9.972	0.05318	11.4543	0.858	7.668
0.05337	10.168	0.05409	11.5771	0.859	7.65
0.05422	10.3733	0.05497	11.7257	0.86	7.658
0.05508	10.5653	0.05586	11.8643	0.861	7.674
0.05593	10.7653	0.05679	11.9629	0.862	7.656
0.05677	10.98	0.05768	12.1086	0.863	7.662
0.05761	11.192	0.05857	12.2486	0.864	7.67
0.05845	11.404	0.0595	12.3414	0.865	7.656
0.05929	11.608	0.06039	12.4743	0.866	7.656
0.06014	11.8187	0.06127	12.6314	0.867	7.664
0.06098	12.032	0.06219	12.7386	0.868	7.642
0.06181	12.248	0.06308	12.8786	0.869	7.652
0.06265	12.464	0.06397	13.0214	0.87	7.656
0.0635	12.6693	0.0649	13.1171	0.871	7.636
0.06434	12.8827	0.06579	13.26	0.872	7.642
0.06515	13.1307	0.06667	13.4186	0.873	7.646
0.06599	13.3467	0.06756	13.5557	0.874	7.636
0.06681	13.5867	0.06838	13.7943	0.875	7.644
0.0676	13.8667	0.06928	13.9286	0.876	7.64
0.06837	14.1733	0.0702	14.0271	0.877	7.634
0.06919	14.4133	0.07109	14.1686	0.878	7.64
0.07001	14.6533	0.07192	14.3857	0.879	7.64
0.07082	14.9067	0.07285	14.4857	0.88	7.632
0.07164	15.1467	0.07372	14.6429	0.881	7.636
0.07245	15.4	0.0746	14.8	0.882	7.634
0.07326	15.6533	0.07553	14.9	0.883	7.63
0.07408	15.8933	0.07642	15.0429	0.884	7.636
0.07489	16.1467	0.07731	15.1857	0.885	7.63
0.07569	16.4133	0.07823	15.2857	0.886	7.588
0.0765	16.6667	0.07912	15.4286	0.887	7.568
0.0773	16.9333	0.08	15.5857	0.888	7.58
0.07812	17.1733	0.08092	15.6857	0.889	7.64
0.07893	17.4267	0.08181	15.8286	0.89	7.648
0.07975	17.6667	0.0827	15.9714	0.891	7.652
0.08058	17.8933	0.08361	16.0857	0.892	7.658
0.08139	18.1467	0.08449	16.2429	0.893	7.664
0.08219	18.4133	0.08539	16.3714	0.894	7.672
0.08299	18.68	0.08632	16.4714	0.895	7.682
0.08377	18.9733	0.0872	16.6286	0.896	7.69
0.08454	19.28	0.08809	16.7714	0.897	7.702
0.08532	19.5733	0.08901	16.8714	0.898	7.714
0.08611	19.8533	0.08989	17.0286	0.899	7.726
0.0869	20.1333	0.09077	17.1857	0.9	7.746
0.08765	20.4667	0.09169	17.2857	0.901	7.764
0.08842	20.7733	0.09257	17.4429	0.902	7.786
0.08921	21.0533	0.09345	17.6	0.903	7.81
0.09	21.3333	0.09437	17.7	0.904	7.834
0.0908	21.6	0.09525	17.8571	0.905	7.862
0.0916	21.8667	0.09614	18	0.906	7.886
0.09239	22.1467	0.09705	18.1143	0.907	7.902
0.09319	22.4133	0.09793	18.2714	0.908	7.918
0.09399	22.68	0.09882	18.4143	0.909	7.932
0.09479	22.9467	0.09973	18.5286	0.91	7.948
0.0956	23.2	0.10054	18.7857	0.911	7.96
0.09641	23.4533	0.10141	18.9429	0.912	7.97
0.0972	23.7333	0.10234	19.0429	0.913	7.978
0.09798	24.0267	0.10322	19.2	0.914	7.994
0.09876	24.32	0.10411	19.3429	0.915	8.01
0.09949	24.68	0.10503	19.4429	0.916	8.018
0.10022	25.04	0.10589	19.6286	0.917	8.032
0.10099	25.3467	0.10679	19.7571	0.918	8.046
0.10178	25.6267	0.1077	19.8714	0.919	8.06
0.10254	25.9467	0.10858	20.0286	0.92	8.076
0.10331	26.2533	0.10946	20.1857	0.921	8.088
0.10408	26.56	0.11036	20.3143	0.922	8.108
0.10484	26.88	0.11123	20.4857	0.923	8.05
0.10552	27.3067	0.11209	20.6571	0.924	8.064
0.10628	27.6267	0.11301	20.7714	0.925	8.118
0.10707	27.9067	0.11389	20.9286	0.926	8.172
0.10789	28.1467	0.11476	21.0857	0.927	8.198
0.1087	28.4	0.11568	21.2	0.928	8.212
0.10948	28.6933	0.11656	21.3571	0.929	8.236
0.11024	29.0133	0.11745	21.5	0.93	8.256
0.11098	29.36	0.11835	21.6286	0.931	8.274
0.11167	29.7733	0.11921	21.8	0.932	8.302
0.11244	30.08	0.1201	21.9429	0.933	8.318
0.11322	30.3733	0.12099	22.0857	0.934	8.34
0.11399	30.68	0.12187	22.2429	0.935	8.374
0.11471	31.0533	0.12277	22.3714	0.936	8.384
0.11545	31.4	0.12366	22.5143	0.937	8.418
0.11617	31.7733	0.12452	22.7	0.938	8.446
0.11694	32.08	0.12542	22.8286	0.939	8.456
0.11771	32.3867	0.12632	22.9571	0.94	8.498
0.11845	32.7333	0.12719	23.1286	0.941	8.52
0.11921	33.0533	0.12806	23.3	0.942	8.54
0.11976	33.6533	0.12897	23.4143	0.943	8.568
0.1205	34	0.12984	23.5857	0.944	8.6
0.12126	34.32	0.13073	23.7286	0.945	8.634
0.12204	34.6133	0.13163	23.8571	0.946	8.646
0.1228	34.9333	0.13249	24.0429	0.947	8.686
0.12358	35.2267	0.13339	24.1714	0.948	8.722
0.12428	35.6267	0.13431	24.2714	0.949	8.736
0.12454	36.6133	0.13517	24.4571	0.95	8.776
0.1254	36.8	0.13604	24.6286	0.951	8.806
0.12621	37.0533	0.13694	24.7571	0.952	8.834
0.12699	37.3467	0.13781	24.9286	0.953	8.87
0.12779	37.6133	0.1387	25.0714	0.954	8.9
0.12855	37.9333	0.13961	25.1857	0.955	8.932
0.12923	38.36	0.14048	25.3571	0.956	8.97
0.12987	38.84	0.14136	25.5	0.957	9
0.1306	39.2	0.14227	25.6286	0.958	9.036
0.13136	39.52	0.14313	25.8	0.959	9.052
0.13211	39.8533	0.14402	25.9429	0.96	9.028
0.13286	40.1867	0.14493	26.0714	0.961	9.066
0.13358	40.56	0.14575	26.3	0.962	9.164
0.13436	40.8533	0.14662	26.4714	0.963	9.212
0.13514	41.1467	0.14752	26.6	0.964	9.254
0.13577	41.64	0.14838	26.7857	0.965	9.296
0.13653	41.96	0.14924	26.9571	0.966	9.324
0.13729	42.28	0.15011	27.1286	0.967	9.37
0.13793	42.76	0.15089	27.4143	0.968	9.414
0.13872	43.04	0.15173	27.6286	0.969	9.44
0.1395	43.3333	0.15263	27.7571	0.97	9.488
0.14028	43.6267	0.15349	27.9286	0.971	9.528
0.14106	43.92	0.15432	28.1571	0.972	9.568
0.1418	44.2667	0.15517	28.3571	0.973	9.614
0.1425	44.6667	0.15603	28.5286	0.974	9.664
0.14328	44.96	0.15692	28.6714	0.975	9.698
0.14398	45.36	0.15782	28.8	0.976	9.744
0.14466	45.7867	0.15867	29	0.977	9.784
0.14537	46.1733	0.15955	29.1571	0.978	9.836
0.14609	46.5467	0.1604	29.3571	0.979	9.868
0.14683	46.8933	0.16126	29.5286	0.98	9.918
0.14757	47.24	0.16205	29.8	0.981	9.966
0.1483	47.6	0.1629	30	0.982	10
0.14907	47.9067	0.16377	30.1714	0.983	10.054
0.14973	48.36	0.16466	30.3143	0.984	10.092
0.15032	48.9067	0.16554	30.4714	0.985	10.134
0.15111	49.1867	0.16639	30.6571	0.986	10.19
0.15194	49.4133	0.16731	30.7714	0.987	10.218
0.15274	49.68	0.1682	30.9143	0.988	10.276
0.15345	50.0667	0.16904	31.1143	0.989	10.326
0.1542	50.4	0.16994	31.2429	0.99	10.352
0.15502	50.64	0.17084	31.3714	0.991	10.422
0.15578	50.96	0.17177	31.4714	0.992	10.458
0.15659	51.2133	0.17242	31.9286	0.993	10.498
0.15697	52.04	0.17323	32.1714	0.994	10.56
0.15771	52.3867	0.1741	32.3429	0.995	10.602
0.1584	52.8	0.175	32.4714	0.996	10.592
0.1591	53.2	0.17587	32.6429	0.997	10.628
0.1598	53.6	0.17672	32.8286	0.998	10.676
0.16051	53.9867	0.17762	32.9571	0.999	10.784
0.16128	54.2933	0.17855	33.0571	1	10.848
0.16203	54.6267	0.17943	33.2143	1.001	10.896
0.16277	54.9733	0.18032	33.3571	1.002	10.932
0.16356	55.2533	0.18122	33.4857	1.003	11.002
0.16432	55.5733	0.18207	33.6714	1.004	11.038
0.1651	55.8667	0.18298	33.7857	1.005	11.086
0.16572	56.3733	0.18382	34	1.006	11.152
0.16652	56.64	0.18467	34.2	1.007	11.192
0.16729	56.9467	0.18553	34.3714	1.008	11.246
0.168	57.3333	0.18627	34.7143	1.009	11.308
0.16871	57.72	0.18714	34.8857	1.01	11.35
0.16969	57.7467	0.18803	35.0286	1.011	11.406
0.17041	58.12	0.18892	35.1714	1.012	11.462
0.17113	58.4933	0.18978	35.3571	1.013	11.502
0.17171	59.0533	0.19067	35.5	1.014	11.568
0.17212	59.84	0.19154	35.6571	1.015	11.614
0.1728	60.2667	0.19225	36.0429	1.016	11.666
0.17356	60.5867	0.19296	36.4143	1.017	11.726
0.17423	61.0267	0.19385	36.5571	1.018	11.77
0.17499	61.3467	0.19472	36.7286	1.019	11.826
0.17571	61.72	0.19561	36.8714	1.02	11.884
0.1764	62.1333	0.19641	37.1286	1.021	11.926
0.17712	62.5067	0.19726	37.3286	1.022	11.982
0.1779	62.8	0.19815	37.4714	1.023	12.04
0.17834	63.5467	0.19902	37.6429	1.024	12.082
0.17883	64.2267	0.19986	37.8429	1.025	12.14
0.17945	64.7333	0.20075	37.9857	1.026	12.198
0.18013	65.16	0.20156	38.2286	1.027	12.24
0.18085	65.5333	0.20243	38.4	1.028	12.288
0.18153	65.96	0.20332	38.5429	1.029	12.356
0.18239	66.1467	0.20421	38.6857	1.03	12.404
0.18331	66.2533	0.20507	38.8714	1.031	12.454
0.18428	66.2933	0.20596	39.0143	1.032	12.514
0.18502	66.64	0.2068	39.2143	1.033	12.492
0.18506	67.92	0.20764	39.4286	1.034	12.544
0.18582	68.24	0.20855	39.5429	1.035	12.636
0.18642	68.7733	0.20943	39.7	1.036	12.73
0.18713	69.16	0.21027	39.9143	1.037	12.784
0.18791	69.4533	0.21117	40.0429	1.038	12.85
0.18864	69.8133	0.21205	40.2	1.039	12.898
0.1895	70	0.21288	40.4143	1.04	12.952
0.19015	70.4667	0.21377	40.5571	1.041	13.012
0.18979	72.28	0.21455	40.8429	1.042	13.062
0.19027	72.9733	0.21515	41.3571	1.043	13.11
0.19101	73.32	0.21589	41.7	1.044	13.18
0.1919	73.4667	0.21675	41.8857	1.045	13.226
0.19278	73.6267	0.2176	42.0714	1.046	13.268
0.19364	73.8133	0.21851	42.2	1.047	13.342
0.19445	74.0667	0.21939	42.3571	1.048	13.388
0.19527	74.3067	0.22023	42.5571	1.049	13.428
0.19599	74.68	0.22115	42.6571	1.05	13.502
0.19685	74.8667	0.22203	42.8143	1.051	13.548
0.19707	75.9067	0.22289	43	1.052	13.6
0.19768	76.4267	0.22381	43.1	1.053	13.668
0.19811	77.1867	0.22468	43.2714	1.054	13.706
0.19886	77.52	0.22554	43.4571	1.055	13.768
0.19938	78.16	0.22641	43.6286	1.056	13.836
0.19996	78.72	0.2273	43.7714	1.057	13.868
0.20077	78.9733	0.22815	43.9571	1.058	13.934
0.20159	79.2133	0.2289	44.2857	1.059	13.998
0.20246	79.3867	0.22978	44.4429	1.06	14.032
0.20337	79.5067	0.23064	44.6286	1.061	14.1
0.2041	79.8667	0.23131	45.0571	1.062	14.156
0.20481	80.2533	0.23201	45.4429	1.063	14.208
0.20564	80.48	0.23248	46.1286	1.064	14.28
0.20646	80.72	0.23329	46.3714	1.065	14.328
0.20731	80.92	0.23413	46.5857	1.066	14.372
0.2083	80.9333	0.23478	47.0429	1.067	14.438
0.20911	81.1867	0.23568	47.1714	1.068	14.478
0.20968	81.76	0.23656	47.3286	1.069	14.52
0.21053	81.96	0.23741	47.5143	1.07	14.52
0.21154	81.9467	0.23832	47.6429	1.071	14.564
0.2124	82.1333	0.23918	47.8143	1.072	14.672
0.21304	82.6133	0.24005	47.9857	1.073	14.754
0.21376	82.9867	0.24095	48.1143	1.074	14.802
0.21425	83.6667	0.24183	48.2714	1.075	14.846
0.21501	83.9867	0.24269	48.4571	1.076	14.914
0.21565	84.4667	0.24358	48.6	1.077	14.956
0.21642	84.7733	0.24442	48.8	1.078	14.998
0.21716	85.12	0.24527	49	1.079	15.066
0.21815	85.1333	0.24618	49.1143	1.08	15.108
0.21911	85.1867	0.24704	49.3	1.081	15.164
0.22005	85.2667	0.24786	49.5286	1.082	15.224
0.22095	85.4	0.24877	49.6429	1.083	15.266
0.22113	86.4933	0.24965	49.8	1.084	15.32
0.2215	87.3333	0.25039	50.1429	1.085	15.374
0.22201	87.9867	0.25125	50.3286	1.086	15.42
0.22312	87.84	0.25205	50.5857	1.087	15.468
0.22362	88.5067	0.25292	50.7571	1.088	15.522
0.22353	89.96	0.25377	50.9429	1.089	15.562
0.22461	89.8533	0.25447	51.3429	1.09	15.612
0.22462	91.1733	0.25489	52.0857	1.091	15.658
0.22459	92.5467	0.25542	52.7	1.092	15.696
0.22509	93.2133	0.25625	52.9286	1.093	15.754
0.22604	93.28	0.2571	53.1143	1.094	15.794
0.22694	93.4133	0.25798	53.2714	1.095	15.832
0.22753	93.96	0.25885	53.4429	1.096	15.882
0.2282	94.4	0.25972	53.6143	1.097	15.92
0.22867	95.1067	0.26061	53.7571	1.098	15.96
0.22886	96.1867	0.26136	54.0714	1.099	16.008
0.22957	96.5733	0.26222	54.2571	1.1	16.046
0.23042	96.7733	0.26314	54.3571	1.101	16.086
0.23108	97.2267	0.26405	54.4857	1.102	16.13
0.23196	97.3867	0.26488	54.7	1.103	16.168
0.23271	97.72	0.26576	54.8571	1.104	16.204
0.23342	98.1067	0.26663	55.0286	1.105	16.258
0.23431	98.2533	0.26752	55.1714	1.106	16.268
0.23511	98.52	0.26844	55.2714	1.107	16.266
0.2358	98.9333	0.26933	55.4143	1.108	16.304
0.23672	99.04	0.27018	55.6143	1.109	16.406
0.23757	99.24	0.27109	55.7286	1.11	16.448
0.23831	99.5867	0.27197	55.8857	1.111	16.486
0.23916	99.7867	0.27284	56.0571	1.112	16.514
0.24023	99.6933	0.27369	56.2429	1.113	16.552
0.24123	99.6933	0.27457	56.4	1.114	16.584
0.24189	100.147	0.27544	56.5714	1.115	16.616
0.24214	101.147	0.27635	56.6857	1.116	16.656
0.24306	101.253	0.27722	56.8571	1.117	16.68
0.24352	101.973	0.27808	57.0429	1.118	16.712
0.2439	102.8	0.27898	57.1714	1.119	16.748
0.24501	102.653	0.27986	57.3286	1.12	16.776
0.2459	102.8	0.28076	57.4571	1.121	16.806
0.24602	103.973	0.28142	57.9	1.122	16.836
0.24702	103.973	0.28189	58.5857	1.123	16.864
0.24784	104.213	0.28253	59.0571	1.124	16.892
0.24821	105.053	0.28344	59.1714	1.125	16.918
0.24859	105.88	0.28431	59.3429	1.126	16.942
0.24967	105.773	0.28521	59.4714	1.127	16.972
0.24993	106.76	0.28614	59.5571	1.128	16.998
0.251	106.667	0.28703	59.7	1.129	17.024
0.25222	106.373	0.28788	59.9	1.13	17.046
0.25311	106.52	0.28877	60.0429	1.131	17.072
0.25417	106.44	0.28953	60.3571	1.132	17.096
0.25528	106.293	0.29036	60.5714	1.133	17.122
0.25619	106.413	0.29118	60.8	1.134	17.14
0.25614	107.813	0.29205	60.9714	1.135	17.164
0.25501	110.653	0.29294	61.1143	1.136	17.184
0.25518	111.76	0.29385	61.2286	1.137	17.206
0.25586	112.187	0.29477	61.3429	1.138	17.224
0.25638	112.827	0.29566	61.4857	1.139	17.242
0.2571	113.2	0.29651	61.6714	1.14	17.268
0.25802	113.307	0.29706	62.2571	1.141	17.29
0.25884	113.547	0.29773	62.6857	1.142	17.308
0.25953	113.96	0.29832	63.2143	1.143	17.266
0.26039	114.147	0.29918	63.4	1.144	17.274
0.26171	113.72	0.30009	63.5143	1.145	17.316
0.26311	113.187	0.29982	65.1714	1.146	17.382
0.26358	113.893	0.30061	65.4429	1.147	17.404
0.26447	114.04	0.30145	65.6429	1.148	17.42
0.26567	113.773	0.30232	65.8143	1.149	17.436
0.26686	113.52	0.30319	65.9857	1.15	17.446
0.26727	114.307	0.30394	66.3143	1.151	17.462
0.26766	115.12	0.30484	66.4429	1.152	17.478
0.2687	115.067	0.30573	66.5857	1.153	17.494
0.26895	116.067	0.30661	66.7429	1.154	17.508
0.26979	116.28	0.30742	66.9857	1.155	17.518
0.27001	117.32	0.30829	67.1571	1.156	17.532
0.27078	117.627	0.30915	67.3429	1.157	17.546
0.27139	118.147	0.31006	67.4571	1.158	17.558
0.27189	118.813	0.3109	67.6571	1.159	17.568
0.27289	118.813	0.3117	67.9286	1.16	17.58
0.27357	119.24	0.31256	68.1	1.161	17.592
0.27455	119.267	0.31343	68.2714	1.162	17.58
0.27527	119.64	0.31432	68.4143	1.163	17.674
0.27569	120.413	0.31524	68.5143	1.164	17.582
0.27672	120.373	0.31608	68.7286	1.165	17.626
0.27768	120.427	0.31695	68.9	1.166	17.69
0.27878	120.293	0.31794	68.9143	1.167	17.604
0.27957	120.573	0.31883	69.0571	1.168	17.668
0.27929	122.28	0.31975	69.1571	1.169	17.686
0.28049	122.013	0.32062	69.3286	1.17	17.666
0.28145	122.067	0.3212	69.8714	1.171	17.692
0.28153	123.293	0.32198	70.1571	1.172	17.674
0.2817	124.4	0.32199	71.4429	1.173	17.714
0.28156	125.92	0.32259	71.9571	1.174	17.698
0.28327	124.973	0.32349	72.0857	1.175	17.696
0.28349	126.013	0.32443	72.1714	1.176	17.734
0.2844	126.133	0.32532	72.3143	1.177	17.704
0.28515	126.467	0.3262	72.4714	1.178	17.714
0.28583	126.893	0.3271	72.6	1.179	17.736
0.28584	128.213	0.32799	72.7429	1.18	17.642
0.28669	128.413	0.32889	72.8714	1.181	17.652
0.28699	129.347	0.32983	72.9429	1.182	17.716
0.28822	129.04	0.33065	73.1857	1.183	17.722
0.28955	128.6	0.33154	73.3286	1.184	17.752
0.2908	128.267	0.33248	73.4	1.185	17.75
0.2914	128.8	0.33338	73.5286	1.186	17.748
0.29151	129.987	0.33416	73.8143	1.187	17.772
0.29267	129.773	0.33502	74	1.188	17.744
0.29372	129.707	0.33588	74.1857	1.189	17.756
0.29488	129.493	0.33677	74.3286	1.19	17.782
0.29546	130.053	0.33759	74.5571	1.191	17.742
0.29483	132.227	0.33848	74.7	1.192	17.77
0.29586	132.187	0.33946	74.7286	1.193	17.77
0.29648	132.693	0.33905	76.5571	1.194	17.748
0.297	133.333	0.33996	76.6714	1.195	17.78
0.2975	134	0.34092	76.7286	1.196	17.764
0.2985	134	0.34201	76.6143	1.197	17.754
0.2991	134.533	0.34295	76.6857	1.198	17.782
0.3	134.667	0.34356	77.2	1.199	17.766
0.3014	134.133	0.34444	77.3571	1.2	17.754
0.3024	134.133	0.3453	77.5286	1.201	17.736
0.3033	134.267	0.34615	77.7286	1.202	17.732
0.3045	134	0.34706	77.8429	1.203	17.714
0.3054	134.133	0.34782	78.1571	1.204	17.652
0.3061	134.533	0.34869	78.3286	1.205	17.646
0.3061	135.867	0.34963	78.4	1.206	17.634
0.3063	136.933	0.3505	78.5714	1.207	17.592
0.3063	138.267	0.35143	78.6571	1.208	17.58
0.3068	138.933	0.35225	78.9	1.209	17.57
0.3079	138.8	0.35306	79.1429	1.21	17.566
0.309	138.667	0.35397	79.2571	1.211	17.556
0.3086	140.533	0.35461	79.7286	1.212	17.558
0.3098	140.267	0.35542	79.9714	1.213	17.544
0.3109	140.133	0.35634	80.0714	1.214	17.544
0.3119	140.133	0.35734	80.0714	1.215	17.554
0.3123	140.933	0.35815	80.3286	1.216	17.5
0.3125	142	0.35903	80.4857	1.217	17.468
0.3134	142.133	0.35982	80.7571	1.218	17.46
0.3146	141.867	0.36066	80.9571	1.219	17.55
0.3159	141.467	0.36164	80.9857	1.22	17.548
0.3172	141.067	0.36257	81.0714	1.221	17.548
0.3183	140.933	0.36312	81.6571	1.222	17.564
0.3193	140.933	0.36358	82.3571	1.223	17.592
0.3195	142	0.36444	82.5429	1.224	17.584
0.3213	140.933	0.36531	82.7143	1.225	17.582
0.3213	142.267	0.36626	82.7857	1.226	17.576
0.3214	143.467	0.36544	85.1429	1.227	17.574
0.322	144	0.36608	85.6143	1.228	17.562
0.3225	144.667	0.36698	85.7429	1.229	17.562
0.3229	145.467	0.36789	85.8571	1.23	17.56
0.3244	144.8	0.36862	86.2143	1.231	17.552
0.3238	146.933	0.36946	86.4143	1.232	17.542
0.3253	146.267	0.37041	86.4857	1.233	17.562
0.3265	146	0.37127	86.6571	1.234	17.536
0.3273	146.267	0.3722	86.7571	1.235	17.52
0.3278	146.933	0.37311	86.8714	1.236	17.556
0.3277	148.4	0.37401	87	1.237	17.526
0.3273	150.267	0.37498	87.0429	1.238	17.53
0.3276	151.2	0.37592	87.1143	1.239	17.53
0.3283	151.6	0.37687	87.1857	1.24	17.496
0.3296	151.2	0.37779	87.2857	1.241	17.564
0.3294	152.8	0.37869	87.4143	1.242	17.526
0.3304	152.8	0.37908	88.2143	1.243	17.524
0.3317	152.4	0.38006	88.2286	1.244	17.548
0.3318	153.6	0.38088	88.4714	1.245	17.522
0.3327	153.733	0.38177	88.6143	1.246	17.526
0.3341	153.2	0.38273	88.6571	1.247	17.52
0.3332	155.733	0.38348	88.9857	1.248	17.518
0.332	158.667	0.3841	89.4857	1.249	17.518
0.3334	158.133	0.38441	90.3714	1.25	17.516
0.3338	158.933	0.38488	91.0714	1.251	17.514
0.334	160	0.3858	91.1714	1.252	17.516
0.335	160	0.38659	91.4429	1.253	17.46
0.3366	159.2	0.38747	91.6	1.254	17.438
0.3378	158.933	0.38831	91.8	1.255	17.46
0.3388	158.933	0.38933	91.7857	1.256	17.518
0.3399	158.8	0.39019	91.9571	1.257	17.514
0.3415	158	0.39133	91.7857	1.258	17.526
0.3421	158.533	0.39228	91.8429	1.259	17.528
0.343	158.667	0.39309	92.0857	1.26	17.526
0.3436	159.2	0.39403	92.1714	1.261	17.53
0.3441	159.867	0.39496	92.2571	1.262	17.536
0.344	161.333	0.39589	92.3571	1.263	17.538
0.3435	163.333	0.39676	92.5143	1.264	17.544
0.3447	163.067	0.39775	92.5286	1.265	17.542
0.346	162.667	0.39858	92.7571	1.266	17.552
0.346	164	0.39955	92.7857	1.267	17.556
0.3466	164.533	0.40046	92.9143	1.268	17.576
0.3472	165.067	0.4006	94.0286	1.269	17.606
0.3488	164.267	0.40153	94.1143	1.27	17.608
0.3509	162.8	0.40252	94.1286	1.271	17.606
0.3497	165.733	0.4031	94.6714	1.272	17.622
0.3508	165.6	0.4034	95.5857	1.273	17.618
0.3516	165.867	0.40419	95.8571	1.274	17.634
0.3522	166.4	0.40454	96.7	1.275	17.644
0.3532	166.4	0.40495	97.4714	1.276	17.644
0.3546	165.867	0.40533	98.2714	1.277	17.668
0.355	166.667	0.40585	98.9	1.278	17.666
0.3557	167.067	0.4066	99.2143	1.279	17.674
0.3565	167.333	0.40752	99.3286	1.28	17.694
0.3518	174.933	0.40836	99.5286	1.281	17.696
0.3518	176.267	0.40909	99.8857	1.282	17.712
0.3532	175.733	0.41013	99.8286	1.283	17.732
0.3551	174.533	0.4111	99.8714	1.284	17.734
0.3561	174.533	0.41199	100.014	1.285	17.754
0.3578	173.6	0.41262	100.5	1.286	17.768
0.3592	173.067	0.41323	101	1.287	17.78
0.3593	174.267	0.41425	100.971	1.288	17.804
0.3611	173.2	0.41521	101.029	1.289	17.816
0.3623	172.933	0.41616	101.086	1.29	17.742
0.3637	172.4	0.41676	101.614	1.291	17.762
0.3658	170.933	0.41742	102.057	1.292	17.822
0.366	172	0.41738	103.4	1.293	17.864
0.3665	172.667	0.41832	103.486	1.294	17.886
0.3661	174.533	0.41914	103.714	1.295	17.906
0.3663	175.6	0.41995	103.957	1.296	17.92
0.3647	179.067	0.42017	104.971	1.297	17.946
0.3649	180.133	0.42015	106.3	1.298	17.956
0.3655	180.667	0.42084	106.7	1.299	17.982
0.366	181.333	0.42176	106.8	1.3	17.99
0.3674	180.8	0.42279	106.771	1.301	18.016
0.3692	179.733	0.42371	106.871	1.302	18.05
0.371	178.667	0.42462	106.986	1.303	18.026
0.3716	179.2	0.42585	106.686	1.304	18.082
0.3709	181.467	0.42689	106.643	1.305	18.104
0.3702	183.733	0.42779	106.771	1.306	18.098
0.3713	183.6	0.42885	106.686	1.307	18.15
0.3715	184.667	0.43001	106.486	1.308	18.162
0.3719	185.467	0.43103	106.457	1.309	18.168
0.37	189.333	0.43214	106.314	1.31	18.216
0.3719	188.133	0.43317	106.271	1.311	18.222
0.3731	187.867	0.43409	106.371	1.312	18.232
0.3738	188.267	0.43518	106.257	1.313	18.28
0.3739	189.467	0.43563	106.971	1.314	18.278
0.3744	190.133	0.43476	109.4	1.315	18.302
0.3756	189.867	0.43534	109.943	1.316	18.346
0.3762	190.4	0.43633	109.957	1.317	18.35
0.3767	191.067	0.43729	110.014	1.318	18.398
0.3782	190.4	0.43893	109.186	1.319	18.426
0.3802	189.067	0.43997	109.129	1.32	18.426
0.3793	191.6	0.44102	109.071	1.321	18.478
0.3805	191.333	0.44006	111.614	1.322	18.494
0.3826	189.867	0.44091	111.8	1.323	18.504
0.3842	189.067	0.44196	111.743	1.324	18.538
0.3837	191.067	0.44274	112.029	1.325	18.564
0.381	196	0.44408	111.586	1.326	18.562
0.3838	193.6	0.44523	111.386	1.327	18.534
0.3854	192.8	0.44627	111.343	1.328	18.566
0.3877	191.067	0.44737	111.214	1.329	18.66
0.3886	191.2	0.44801	111.671	1.33	18.69
0.3888	192.267	0.44897	111.729	1.331	18.72
0.3909	190.8	0.44919	112.743	1.332	18.752
0.392	190.667	0.44926	113.943	1.333	18.766
0.3905	194	0.4502	114.029	1.334	18.806
0.3883	198.267	0.45133	113.857	1.335	18.814
0.3886	199.2	0.45232	113.871	1.336	18.834
0.3902	198.4	0.45331	113.886	1.337	18.884
0.3898	200.267	0.45375	114.614	1.338	18.894
0.3876	204.533	0.45392	115.686	1.339	18.916
0.3892	203.733	0.45498	115.614	1.34	18.962
0.3912	202.4	0.45563	116.071	1.341	18.968
0.3932	201.067	0.45663	116.071	1.342	18.986
0.3953	199.6	0.45735	116.429	1.343	19.034
0.3952	201.067	0.45822	116.6	1.344	19.05
0.3962	201.067	0.4591	116.757	1.345	19.056
0.3972	201.067	0.45959	117.414	1.346	19.11
0.3976	201.867	0.45857	120.043	1.347	19.126
0.3987	201.733	0.45956	120.057	1.348	19.132
0.4002	201.067	0.4607	119.871	1.349	19.186
0.4022	199.733	0.46134	120.343	1.35	19.19
0.4036	199.2	0.46219	120.529	1.351	19.208
0.4044	199.467	0.46317	120.557	1.352	19.254
0.403	202.667	0.4642	120.514	1.353	19.25
0.4033	203.6	0.46526	120.443	1.354	19.28
0.4002	209.067	0.46633	120.357	1.355	19.318
0.4014	208.8	0.46744	120.214	1.356	19.316
0.4036	207.2	0.46808	120.671	1.357	19.352
0.4053	206.267	0.46801	122.071	1.358	19.374
0.4071	205.2	0.46876	122.386	1.359	19.378
0.4085	204.667	0.46993	122.171	1.36	19.424
0.4067	208.4	0.47103	122.043	1.361	19.438
0.4085	207.333	0.4713	122.986	1.362	19.436
0.4094	207.467	0.47236	122.914	1.363	19.438
0.4106	207.2	0.47361	122.586	1.364	19.414
0.4099	209.467	0.4747	122.471	1.365	19.434
0.4117	208.4	0.4751	123.243	1.366	19.548
0.4131	207.867	0.47452	125.3	1.367	19.552
0.4131	209.2	0.47547	125.357	1.368	19.566
0.4133	210.267	0.4761	125.843	1.369	19.608
0.4135	211.333	0.47729	125.6	1.37	19.606
0.4155	210	0.47841	125.443	1.371	19.63
0.4158	210.933	0.47941	125.443	1.372	19.668
0.4166	211.2	0.48053	125.286	1.373	19.666
0.4152	214.4	0.48184	124.886	1.374	19.698
0.4146	216.533	0.48194	126.057	1.375	19.726
0.4149	217.467	0.48208	127.171	1.376	19.73
0.4154	218.133	0.48281	127.514	1.377	19.77
0.4171	217.2	0.48377	127.571	1.378	19.778
0.4184	216.8	0.48462	127.771	1.379	19.788
0.4189	217.467	0.48524	128.257	1.38	19.824
0.4188	218.933	0.48629	128.2	1.381	19.82
0.4207	217.733	0.48715	128.371	1.382	19.838
0.4217	217.733	0.48807	128.486	1.383	19.874
0.4203	220.933	0.48927	128.214	1.384	19.868
0.4213	220.933	0.49002	128.543	1.385	19.884
0.4246	217.867	0.48902	131.143	1.386	19.92
0.4273	215.6	0.48951	131.8	1.387	19.918
0.4294	214.133	0.49054	131.771	1.388	19.936
0.4309	213.467	0.49157	131.729	1.389	19.96
0.4312	214.4	0.49246	131.871	1.39	19.958
0.4315	215.333	0.49329	132.086	1.391	19.986
0.4247	225.733	0.49379	132.743	1.392	20
0.4231	229.2	0.4947	132.857	1.393	19.996
0.4239	229.467	0.49489	133.914	1.394	20.02
0.4246	229.867	0.49549	134.429	1.395	20.04
0.4248	230.933	0.49671	134.143	1.396	20.04
0.4263	230.267	0.49793	133.857	1.397	20.06
0.426	232	0.49912	133.614	1.398	20.08
0.428	230.667	0.5004	133.243	1.399	20.06
0.4287	231.067	0.50151	133.1	1.4	19.974
0.4302	230.4	0.50212	133.614	1.401	19.958
0.4327	228.4	0.50312	133.614	1.402	20.02
0.4328	229.6	0.50351	134.4	1.403	20.08
0.4344	228.8	0.50456	134.343	1.404	20.12
0.4352	229.067	0.50417	136.143	1.405	20.12
0.4359	229.467	0.50444	137.086	1.406	20.14
0.438	228	0.50567	136.786	1.407	20.16
0.4397	227.067	0.50698	136.386	1.408	20.18
0.4404	227.467	0.50776	136.671	1.409	20.2
0.4418	226.933	0.50875	136.686	1.41	20.22
0.4426	227.2	0.50973	136.714	1.411	20.22
0.4405	231.333	0.51102	136.343	1.412	20.24
0.4389	234.8	0.51189	136.5	1.413	20.24
0.4409	233.467	0.51286	136.543	1.414	20.24
0.4417	233.733	0.51297	137.7	1.415	20.26
0.4409	236.133	0.51209	140.143	1.416	20.26
0.4427	235.067	0.51307	140.171	1.417	20.28
0.4446	233.867	0.51362	140.757	1.418	20.28
0.447	232	0.5145	140.914	1.419	20.3
0.4466	233.867	0.51472	141.929	1.42	20.3
0.4466	235.2	0.51525	142.529	1.421	20.32
0.4457	237.733	0.51623	142.557	1.422	20.32
0.4478	236.267	0.51708	142.757	1.423	20.34
0.4469	238.8	0.518	142.857	1.424	20.34
0.448	238.667	0.51856	143.429	1.425	20.34
0.4475	240.667	0.51956	143.429	1.426	20.36
0.4482	241.067	0.52089	143	1.427	20.36
0.4516	237.867	0.52167	143.286	1.428	20.36
0.454	236	0.523	142.857	1.429	20.38
0.4539	237.467	0.52334	143.714	1.43	20.38
0.4533	239.6	0.52236	146.286	1.431	20.4
0.4559	237.467	0.52237	147.571	1.432	20.42
0.4572	237.067	0.52359	147.286	1.433	20.42
0.4579	237.467	0.52459	147.286	1.434	20.42
0.457	240	0.5257	147.143	1.435	20.44
0.4562	242.4	0.52725	146.429	1.436	20.42
0.4579	241.467	0.52814	146.571	1.437	20.38
0.4593	240.933	0.52892	146.857	1.438	20.4
0.4617	239.067	0.52904	148	1.439	20.42
0.4638	237.6	0.53026	147.714	1.44	20.5
0.4665	235.333	0.5306	148.571	1.441	20.54
0.4643	239.6	0.53116	149.143	1.442	20.5
0.4642	241.067	0.5315	150	1.443	20.54
0.4653	240.933	0.53228	150.286	1.444	20.54
0.4618	246.933	0.5335	150	1.445	20.52
0.4629	246.8	0.53428	150.286	1.446	20.56
0.4644	246.133	0.53517	150.429	1.447	20.54
0.4639	248.133	0.53584	150.857	1.448	20.54
0.466	246.667	0.53541	152.714	1.449	20.58
0.4674	246.133	0.53674	152.286	1.45	20.56
0.4689	245.467	0.53774	152.286	1.451	20.56
0.469	246.667	0.53874	152.286	1.452	20.6
0.4729	242.8	0.53996	152	1.453	20.56
0.4757	240.4	0.54019	153	1.454	20.58
0.4694	250.133	0.54086	153.429	1.455	20.62
0.4675	254	0.54186	153.429	1.456	20.58
0.4704	251.467	0.54297	153.286	1.457	20.6
0.4719	250.8	0.54375	153.571	1.458	20.62
0.4726	251.2	0.54277	156.143	1.459	20.6
0.4743	250.267	0.54322	156.857	1.46	20.62
0.4734	252.8	0.54477	156.143	1.461	20.62
0.4714	256.8	0.54566	156.286	1.462	20.6
0.4725	256.667	0.54699	155.857	1.463	20.64
0.4746	255.2	0.5481	155.714	1.464	20.62
0.4711	261.2	0.54888	156	1.465	20.62
0.471	262.667	0.54856	157.714	1.466	20.64
0.4745	259.333	0.54901	158.429	1.467	20.64
0.4751	259.867	0.55001	158.429	1.468	20.64
0.4743	262.267	0.55079	158.714	1.469	20.68
0.4759	261.467	0.55201	158.429	1.47	20.66
0.4779	260.133	0.55334	158	1.471	20.68
0.4793	259.6	0.55478	157.429	1.472	20.68
0.4786	261.867	0.55479	158.714	1.473	20.64
0.4797	261.733	0.55557	159	1.474	20.62
0.48	262.667	0.55536	160.571	1.475	20.64
0.4771	267.867	0.5557	161.429	1.476	20.7
0.4776	268.533	0.55725	160.714	1.477	20.7
0.4796	267.2	0.55737	161.857	1.478	20.72
0.4822	265.067	0.55848	161.714	1.479	20.7
0.484	264	0.55981	161.286	1.48	20.72
0.4834	266.133	0.56026	162	1.481	20.74
0.4855	264.667	0.56049	163	1.482	20.72
0.4867	264.4	0.5616	162.857	1.483	20.74
0.4866	265.867	0.56249	163	1.484	20.74
0.488	265.333	0.56305	163.571	1.485	20.74
0.4907	263.067	0.56372	164	1.486	20.74
0.4898	265.6	0.56494	163.714	1.487	20.74
0.4887	268.4	0.56616	163.429	1.488	20.74
0.4866	272.533	0.56727	163.286	1.489	20.76
0.4884	271.467	0.56816	163.429	1.49	20.76
0.4902	270.4	0.56883	163.857	1.491	20.76
0.4902	271.733	0.56785	166.429	1.492	20.78
0.4936	268.533	0.56786	167.714	1.493	20.78
0.4941	269.2	0.56908	167.429	1.494	20.78
0.4937	271.067	0.5703	167.143	1.495	20.8
0.4934	272.8	0.57152	166.857	1.496	20.8
0.4914	276.8	0.57296	166.286	1.497	20.82
0.4889	281.467	0.57396	166.286	1.498	20.8
0.4906	280.533	0.57452	166.857	1.499	20.82
0.494	277.333	0.57563	166.714	1.5	20.82
0.4975	274	0.57476	169.143	1.501	20.82
0.4975	275.333	0.57499	170.143	1.502	20.84
0.501	272	0.57687	169	1.503	20.84
0.5017	272.4	0.57622	171.143	1.504	20.84
0.5008	274.933	0.57689	171.571	1.505	20.86
0.5007	276.4	0.57811	171.286	1.506	20.86
0.5039	273.467	0.57944	170.857	1.507	20.86
0.5055	272.667	0.58044	170.857	1.508	20.86
0.5033	276.933	0.58133	171	1.509	20.88
0.5046	276.533	0.58178	171.714	1.51	20.8
0.5051	277.2	0.58256	172	1.511	20.8
0.5087	273.733	0.5829	172.857	1.512	20.84
0.5072	277.067	0.58423	172.429	1.513	20.88
0.5092	275.733	0.58523	172.429	1.514	20.9
0.5071	279.867	0.58645	172.143	1.515	20.96
0.5042	285.067	0.5869	172.857	1.516	20.94
0.5036	287.2	0.58713	173.857	1.517	20.94
0.5066	284.533	0.58736	174.857	1.518	20.96
0.5087	283.067	0.58869	174.429	1.519	20.96
0.5075	286	0.59002	174	1.52	20.98
0.5083	286.267	0.59102	174	1.521	20.98
0.5089	286.8	0.59202	174	1.522	20.98
0.5085	288.667	0.59324	173.714	1.523	21
0.5093	288.933	0.5938	174.286	1.524	21
0.5083	291.6	0.59403	175.286	1.525	21
0.5123	287.6	0.59426	176.286	1.526	21.02
0.5102	291.733	0.59581	175.571	1.527	21
0.5081	295.867	0.59714	175.143	1.528	21.04
0.5085	296.667	0.59814	175.143	1.529	21.06
0.5114	294.133	0.59903	175.286	1.53	21.02
0.5135	292.667	0.59904	176.571	1.531	21.06
0.5147	292.4	0.59949	177.286	1.532	21.1
0.5148	293.6	0.5995	178.571	1.533	21.04
0.5154	294.133	0.59896	180.571	1.534	21.04
0.5155	295.333	0.60018	180.286	1.535	21.1
0.5124	300.8	0.59997	181.857	1.536	21.04
0.5109	304.133	0.60119	181.571	1.537	21.08
0.5139	301.467	0.60274	180.857	1.538	21.16
0.5144	302.133	0.60374	180.857	1.539	21.06
0.5185	298	0.60562	179.714	1.54	21.16
0.5222	294.4	0.60596	180.571	1.541	21.18
0.5243	292.933	0.60476	183.429	1.542	21.08
0.5252	293.067	0.6051	184.286	1.543	21.18
0.5249	294.8	0.60654	183.714	1.544	21.2
0.5244	296.8	0.60754	183.714	1.545	21.12
0.5219	301.467	0.60821	184.143	1.546	21.22
0.5253	298.267	0.60877	184.714	1.547	21.14
0.5226	303.2	0.60856	186.286	1.548	21.08
0.5232	303.733	0.61	185.714	1.549	21.22
0.523	305.333	0.61155	185	1.55	21.24
0.5248	304.267	0.61255	185	1.551	21.16
0.5281	301.2	0.61377	184.714	1.552	21.3
0.5275	303.333	0.6151	184.286	1.553	21.26
0.5301	301.2	0.61555	185	1.554	21.2
0.5329	298.8	0.61457	187.571	1.555	21.34
0.5335	299.333	0.61502	188.286	1.556	21.28
0.5268	309.6	0.61492	189.714	1.557	21.24
0.5249	313.467	0.61614	189.429	1.558	21.36
0.5284	310.133	0.61725	189.286	1.559	21.32
0.5313	307.6	0.61792	189.714	1.56	21.3
0.5315	308.667	0.61826	190.571	1.561	21.42
0.528	314.667	0.61981	189.857	1.562	21.32
0.5314	311.467	0.62004	190.857	1.563	21.36
0.5337	309.733	0.62126	190.571	1.564	21.42
0.5352	309.067	0.62204	190.857	1.565	21.36
0.5351	310.533	0.62007	194.714	1.566	21.42
0.5354	311.467	0.62052	195.429	1.567	21.44
0.5341	314.533	0.62229	194.429	1.568	21.38
0.5382	310.4	0.62329	194.429	1.569	21.46
0.5387	311.067	0.62418	194.571	1.57	21.52
0.5407	309.733	0.62375	196.429	1.571	21.48
0.5443	306.267	0.62497	196.143	1.572	21.52
0.5463	304.933	0.62707	194.714	1.573	21.56
0.5429	310.8	0.6295	192.857	1.574	21.48
0.5404	315.467	0.6261	198.571	1.575	21.58
0.5413	315.6	0.62699	198.714	1.576	21.54
0.5379	321.467	0.62865	197.857	1.577	21.56
0.5411	318.533	0.62976	197.714	1.578	21.62
0.5407	320.4	0.63153	196.714	1.579	21.58
0.5426	319.2	0.63297	196.143	1.58	21.6
0.5445	318	0.63408	196	1.581	21.64
0.5443	319.6	0.63508	196	1.582	21.62
0.5449	320.133	0.63586	196.286	1.583	21.62
0.5457	320.4	0.63763	195.286	1.584	21.62
0.5479	318.8	0.63555	199.286	1.585	21.6
0.5499	317.467	0.6371	198.571	1.586	21.72
0.5498	318.933	0.63843	198.143	1.587	21.76
0.55	320	0.63932	198.286	1.588	21.74
0.5486	323.2	0.63966	199.143	1.589	21.82
0.5488	324.267	0.63967	200.429	1.59	21.84
0.5504	323.467	0.641	200	1.591	21.84
0.5474	328.8	0.64123	201	1.592	21.9
0.548	329.333	0.64245	200.714	1.593	21.92
0.5474	331.467	0.644	200	1.594	21.94
0.5486	331.2	0.64445	200.714	1.595	21.98
0.5527	327.067	0.64446	202	1.596	22.02
0.5515	330	0.64502	202.571	1.597	22
0.5466	337.867	0.64558	203.143	1.598	22.1
0.5519	332.133	0.64504	205.143	1.599	22.08
0.5519	333.467	0.64615	205	1.6	22.14
0.5527	333.733	0.64748	204.571	1.601	22.2
0.5547	332.4	0.6487	204.286	1.602	22.2
0.5564	331.467	0.64992	204	1.603	22.26
0.561	326.667	0.65004	205.143	1.604	22.3
0.5589	330.8	0.65027	206.143	1.605	22.34
0.561	329.333	0.64819	210.143	1.606	22.42
0.5621	329.2	0.64996	209.143	1.607	22.48
0.5619	330.8	0.65107	209	1.608	22.5
0.5581	337.2	0.65273	208.143	1.609	22.56
0.56	336	0.65406	207.714	1.61	22.58
0.5591	338.533	0.65462	208.286	1.611	22.62
0.5598	338.933	0.65584	208	1.612	22.68
0.5578	342.933	0.65563	209.571	1.613	22.7
0.557	345.333	0.65652	209.714	1.614	22.74
0.5585	344.667	0.65884	208	1.615	22.8
0.5627	340.4	0.65995	207.857	1.616	22.82
0.5602	345.067	0.66062	208.286	1.617	22.9
0.5614	344.8	0.66063	209.571	1.618	22.94
0.5636	343.2	0.66075	210.714	1.619	22.96
0.5653	342.267	0.66142	211.143	1.62	22.96
0.5672	341.067	0.66066	213.429	1.621	23
0.5675	342	0.66078	214.571	1.622	23.1
0.5694	340.8	0.662	214.286	1.623	23.18
0.5695	342	0.66311	214.143	1.624	23.24
0.5722	339.733	0.66477	213.286	1.625	23.32
0.572	341.333	0.66544	213.714	1.626	23.4
0.5732	341.067	0.66666	213.429	1.627	23.42
0.5741	341.2	0.6681	212.857	1.628	23.42
0.5734	343.467	0.66921	212.714	1.629	23.58
0.5692	350.4	0.66977	213.286	1.63	23.56
0.5659	356.133	0.66978	214.571	1.631	23.64
0.5686	353.867	0.67177	213.286	1.632	23.7
0.5647	360.4	0.672	214.286	1.633	23.76
0.5676	357.867	0.67344	213.714	1.634	23.82
0.5689	357.467	0.67367	214.714	1.635	23.86
0.5721	354.533	0.67511	214.143	1.636	23.92
0.5748	352.267	0.67545	215	1.637	24.02
0.5763	351.6	0.67612	215.429	1.638	24.06
0.5765	352.667	0.67536	217.714	1.639	24.12
0.5777	352.4	0.67636	217.714	1.64	24.18
0.5806	349.867	0.67703	218.143	1.641	24.24
0.58	352	0.67759	218.714	1.642	24.32
0.5791	354.533	0.67672	221.143	1.643	24.4
0.5778	357.6	0.67552	224	1.644	24.42
0.5846	349.867	0.67707	223.286	1.645	24.5
0.5799	357.467	0.67785	223.571	1.646	24.58
0.5811	357.2	0.6783	224.286	1.647	24.64
0.5814	358.133	0.67941	224.143	1.648	24.72
0.5781	363.867	0.67975	225	1.649	24.78
0.5841	357.2	0.68163	223.857	1.65	24.86
0.585	357.333	0.68318	223.143	1.651	24.94
0.585	358.667	0.68429	223	1.652	24.98
0.5828	362.933	0.68606	222	1.653	25.06
0.5807	367.067	0.68838	220.286	1.654	25.16
0.5853	362.267	0.68641	224.143	1.655	25.22
0.5885	359.333	0.68675	225	1.656	25.3
0.5907	357.733	0.68786	224.857	1.657	25.32
0.5957	352.4	0.68578	228.857	1.658	25.36
0.5918	358.933	0.68678	228.857	1.659	25.5
0.5877	365.733	0.68844	228	1.66	25.6
0.5901	363.867	0.69032	226.857	1.661	25.7
0.5934	360.8	0.69033	228.143	1.662	25.86
0.5963	358.267	0.6921	227.143	1.663	25.86
0.5951	361.2	0.69376	226.286	1.664	26.04
0.5976	359.2	0.6952	225.714	1.665	26.2
0.5993	358.267	0.69191	231.286	1.666	26.18
0.5975	362	0.69313	231	1.667	26.2
0.5949	366.8	0.69336	232	1.668	26.38
0.5923	371.6	0.69425	232.143	1.669	26.46
0.5964	367.467	0.69613	231	1.67	26.64
0.5992	365.067	0.6979	230	1.671	26.72
0.6	365.333	0.69934	229.429	1.672	26.78
0.6008	365.6	0.69913	231	1.673	26.92
0.6043	362.267	0.70035	230.714	1.674	27.02
0.6056	361.867	0.70036	232	1.675	27.08
0.6044	364.8	0.70103	232.429	1.676	27.22
0.6046	365.867	0.7017	232.857	1.677	27.32
0.6087	361.733	0.70215	233.571	1.678	27.4
0.6131	357.2	0.70172	235.429	1.679	27.52
0.6116	360.533	0.70327	234.714	1.68	27.62
0.6047	371.067	0.70493	233.857	1.681	27.7
0.6068	369.6	0.7045	235.714	1.682	27.84
0.6076	369.867	0.70451	237	1.683	27.92
0.6049	374.8	0.70595	236.429	1.684	28.02
0.6086	371.2	0.70794	235.143	1.685	28.18
0.6091	371.867	0.70905	235	1.686	28.26
0.6114	370.133	0.70807	237.571	1.687	28.38
0.6141	367.867	0.70819	238.714	1.688	28.5
0.6169	365.467	0.7082	240	1.689	28.56
0.619	364	0.70634	243.714	1.69	28.7
0.6171	367.867	0.70745	243.571	1.691	28.86
0.6086	380.533	0.7101	241.429	1.692	28.94
0.6086	381.867	0.71055	242.143	1.693	29.06
0.6029	390.8	0.71089	243	1.694	29.16
0.6028	392.267	0.71277	241.857	1.695	29.26
0.6079	386.8	0.71465	240.714	1.696	29.48
0.6119	382.8	0.71488	241.714	1.697	29.62
0.6155	379.333	0.715	242.857	1.698	29.68
0.6172	378.4	0.71666	242	1.699	29.86
0.6172	379.733	0.71711	242.714	1.7	29.98
0.6168	381.6	0.71701	244.143	1.701	30.06
0.6169	382.8	0.71801	244.143	1.702	30.24
0.6182	382.4	0.71978	243.143	1.703	30.44
0.6242	375.733	0.71836	246.286	1.704	30.54
0.6243	376.933	0.72002	245.429	1.705	30.7
0.6236	379.2	0.72102	245.429	1.706	30.9
0.6242	379.733	0.72081	247	1.707	30.9
0.6277	376.4	0.72302	245.429	1.708	31.32
0.6236	383.2	0.72347	246.143	1.709	31.4
0.6188	390.933	0.72359	247.286	1.71	31.54
0.6191	391.867	0.72635	245	1.711	31.62
0.6198	392.267	0.72735	245	1.712	31.7
0.6202	393.067	0.72725	246.429	1.713	31.82
0.6207	393.733	0.72968	244.571	1.714	32.08
0.6154	402.133	0.73123	243.857	1.715	32.2
0.6155	403.333	0.73168	244.571	1.716	32.28
0.6179	401.467	0.73191	245.571	1.717	32.56
0.6208	398.933	0.72961	249.857	1.718	32.66
0.6234	396.8	0.72885	252.143	1.719	32.86
0.621	401.333	0.73051	251.286	1.72	33.06
0.6215	402	0.73228	250.286	1.721	33.08
0.6247	399.067	0.73306	250.571	1.722	33.36
0.6308	392.267	0.73373	251	1.723	33.54
0.6347	388.4	0.73462	251.143	1.724	33.66
0.6315	394	0.73309	254.429	1.725	33.86
0.6162	415.733	0.73486	253.429	1.726	34.08
0.6176	415.2	0.73696	252	1.727	34.16
0.6237	408.4	0.73697	253.286	1.728	34.38
0.6273	404.933	0.73929	251.571	1.729	34.52
0.6307	401.733	0.74029	251.571	1.73	34.58
0.6291	405.2	0.74228	250.286	1.731	34.8
0.6291	406.533	0.73888	256	1.732	35
0.6251	413.2	0.73603	261	1.733	35.18
0.63	408	0.73813	259.571	1.734	35.5
0.6273	412.933	0.73682	262.571	1.735	35.6
0.6289	412.133	0.73881	261.286	1.736	35.8
0.6301	411.867	0.73981	261.286	1.737	36.1
0.6339	408.133	0.74257	259	1.738	36.24
0.635	408	0.74302	259.714	1.739	36.48
0.6368	406.933	0.74435	259.286	1.74	36.72
0.6251	423.867	0.74227	263.286	1.741	36.86
0.6225	428.667	0.74415	262.143	1.742	37.08
0.6277	423.067	0.74592	261.143	1.743	37.28
0.6301	421.2	0.74736	260.571	1.744	37.4
0.6349	416.133	0.74638	263.143	1.745	37.62
0.6396	411.2	0.7476	262.857	1.746	37.86
0.6394	412.8	0.74871	262.714	1.747	37.96
0.6387	415.067	0.7496	262.857	1.748	38.24
0.636	420	0.74994	263.714	1.749	38.48
0.6415	414	0.75094	263.714	1.75	38.6
0.6466	408.533	0.74996	266.286	1.751	38.96
0.6485	407.333	0.75107	266.143	1.752	39.26
0.6429	416.133	0.75097	267.571	1.753	39.4
0.6375	424.667	0.75164	268	1.754	39.66
0.6417	420.4	0.75253	268.143	1.755	39.86
0.6436	419.2	0.75529	265.857	1.756	40.04
0.6442	419.733	0.75651	265.571	1.757	40.4
0.6448	420.267	0.75784	265.143	1.758	40.62
0.6449	421.467	0.76005	263.571	1.759	40.84
0.6458	421.6	0.76006	264.857	1.76	41.2
0.6365	435.333	0.76095	265	1.761	41.36
0.6385	434	0.76052	266.857	1.762	41.72
0.6388	434.933	0.75866	270.571	1.763	42.22
0.6476	424.533	0.76032	269.714	1.764	42.38
0.6483	424.933	0.75956	272	1.765	42.66
0.6462	429.067	0.76243	269.571	1.766	43.12
0.6502	425.067	0.7631	270	1.767	43.34
0.652	424	0.7641	270	1.768	43.7
0.6456	433.867	0.76356	272	1.769	44.22
0.646	434.667	0.76511	271.286	1.77	44.12
0.651	429.333	0.76622	271.143	1.771	44.42
0.6485	434	0.76744	270.857	1.772	44.78
0.6504	432.8	0.76888	270.286	1.773	44.96
0.6507	433.733	0.77021	269.857	1.774	45.36
0.6521	433.2	0.76945	272.143	1.775	46.18
0.6538	432.267	0.7677	275.714	1.776	46.32
0.6543	432.933	0.76881	275.571	1.777	46.66
0.6574	430.133	0.77069	274.429	1.778	47.06
0.6597	428.4	0.77213	273.857	1.779	47.5
0.6606	428.533	0.77423	272.429	1.78	47.86
0.6589	432.133	0.77369	274.429	1.781	48.3
0.6616	429.867	0.77403	275.286	1.782	48.72
0.6587	435.067	0.77338	277.429	1.783	49.3
0.6587	436.4	0.77537	276.143	1.784	49.76
0.6602	435.733	0.77692	275.429	1.785	49.94
0.6601	437.2	0.77836	274.857	1.786	50.62
0.6608	437.6	0.78079	273	1.787	51.1
0.6603	439.6	0.77805	277.857	1.788	51.4
0.6565	446	0.77971	277	1.789	52.04
0.6582	445.067	0.78038	277.429	1.79	52.42
0.6575	447.333	0.77907	280.429	1.791	52.7
0.6606	444.533	0.78128	278.857	1.792	53.34
0.6655	439.333	0.78525	275	1.793	53.86
0.6651	441.2	0.78581	275.571	1.794	54.2
0.6695	436.667	0.78241	281.286	1.795	54.88
0.6655	443.333	0.78539	278.714	1.796	55.18
0.6644	446.133	0.78793	276.714	1.797	55.72
0.6659	445.467	0.78651	279.857	1.798	56.36
0.6659	446.8	0.78718	280.286	1.799	56.86
0.6705	442	0.7884	280	1.8	57.44
0.6687	445.733	0.78412	286.857	1.801	58.18
0.6732	441.067	0.78182	291.143	1.802	58.52
0.6751	439.867	0.78249	291.571	1.803	59.04
0.6724	444.8	0.78393	291	1.804	59.84
0.6782	438.4	0.78427	291.857	1.805	60.3
0.674	445.333	0.78351	294.143	1.806	61.04
0.6704	451.467	0.78605	292.143	1.807	61.66
0.6763	444.933	0.78947	289	1.808	62.22
0.6744	448.8	0.78783	292.429	1.809	62.86
0.6752	449.067	0.78641	295.571	1.81	63.58
0.6733	452.933	0.78697	296.143	1.811	64.4
0.6702	458.4	0.78896	294.857	1.812	65.34
0.6727	456.4	0.79139	293	1.813	66.3
0.6757	453.733	0.79294	292.286	1.814	66.9
0.6756	455.2	0.79416	292	1.815	67.72
0.6719	461.467	0.79252	295.429	1.816	68.46
0.6733	460.933	0.79143	298.143	1.817	69.22
0.6641	474.533	0.79177	299	1.818	69.94
0.668	470.667	0.79156	300.571	1.819	70.5
0.6706	468.533	0.79069	303	1.82	71.42
0.6792	458.4	0.79301	301.286	1.821	72.64
0.6831	454.533	0.79511	299.857	1.822	73.18
0.678	462.667	0.79644	299.429	1.823	74.04
0.6804	460.8	0.79744	299.429	1.824	75.26
0.683	458.667	0.79734	300.857	1.825	75.88
0.6891	451.867	0.79405	306.429	1.826	76.76
0.6919	449.467	0.79637	304.714	1.827	78.18
0.688	456	0.79847	303.286	1.828	78.8
0.6896	455.2	0.79881	304.143	1.829	79.48
0.6863	460.933	0.79915	305	1.83	80.9
0.6832	466.4	0.80136	303.429	1.831	82.1
0.6848	465.6	0.80093	305.286	1.832	82.94
0.6775	476.667	0.80303	303.857	1.833	84.46
0.6862	466.4	0.80205	306.429	1.834	85.04
0.6882	465.067	0.80459	304.429	1.835	86.32
0.6809	476.133	0.80647	303.286	1.836	87.92
0.6842	473.067	0.80879	301.571	1.837	88.82
0.6831	475.867	0.80847	303.286	1.838	90.08
0.6822	478.4	0.80045	315	1.839	91.3
0.6845	476.667	0.80123	315.286	1.84	92.2
0.6803	483.6	0.80333	313.857	1.841	94.06
0.6803	484.933	0.80444	313.714	1.842	94.94
0.6799	486.8	0.80819	310.143	1.843	95.92
0.6867	479.067	0.80831	311.286	1.844	97.68
0.6955	468.667	0.80777	313.286	1.845	98.9
0.6965	468.667	0.80635	316.429	1.846	100.08
0.6817	489.733	0.80922	314	1.847	101.68
0.6909	478.8	0.80945	315	1.848	102.88
0.6948	474.933	0.81012	315.429	1.849	104.16
0.6898	482.933	0.81079	315.857	1.85	106.16
0.6885	486	0.81234	315.143	1.851	107.7
0.6909	484.133	0.81422	314	1.852	108.94
0.6881	489.2	0.81445	315	1.853	111.22
0.6817	499.067	0.81303	318.143	1.854	112.44
0.6808	501.6	0.81293	319.571	1.855	114.42
0.6815	502	0.81547	317.571	1.856	116.4
0.6865	496.667	0.81438	320.286	1.857	117.74
0.6816	504.533	0.81758	317.429	1.858	119.16
0.6894	495.467	0.81693	319.571	1.859	121.42
0.6976	485.867	0.81694	320.857	1.86	122.82
0.6971	487.867	0.81959	318.714	1.861	124.96
0.6925	495.333	0.82169	317.286	1.862	127.28
0.6969	490.8	0.82335	316.429	1.863	128.66
0.6983	490.267	0.82336	317.714	1.864	130.56
0.6944	496.8	0.82766	313.429	1.865	134.5
0.6998	490.933	0.83042	311.143	1.866	136.38
0.6948	498.933	0.83021	312.714	1.867	137.84
0.6963	498.267	0.8256	320	1.868	141.8
0.6997	495.067	0.82693	319.571	1.869	143.52
0.6977	499.067	0.8276	320	1.87	146.02
0.703	493.333	0.8297	318.571	1.871	148.16
0.7001	498.533	0.83246	316.286	1.872	150.48
0.6934	508.8	0.83247	317.571	1.873	152.72
0.6961	506.533	0.82973	322.429	1.874	155.58
0.7017	500.4	0.82897	324.714	1.875	158.1
0.6988	505.6	0.82964	325.143	1.876	159.84
0.7006	504.533	0.83097	324.714	1.877	164.16
0.7019	504.133	0.83263	323.857	1.878	165.78
0.6992	509.067	0.83341	324.143	1.879	168.2
0.6993	510.267	0.83331	325.571	1.88	172.94
0.6991	511.867	0.83321	327	1.881	176.72
0.7059	504.133	0.83267	329	1.882	180.02
0.7058	505.6	0.83345	329.286	1.883	182.38
0.7054	507.467	0.83489	328.714	1.884	185.7
0.7144	496.8	0.83336	332	1.885	188.54
0.7107	503.067	0.83491	331.286	1.886	192.68
0.7113	503.6	0.83525	332.143	1.887	195.76
0.7139	501.467	0.83647	331.857	1.888	199.06
0.7182	497.067	0.83571	334.143	1.889	203.6
0.7181	498.533	0.83968	330.286	1.89	206.6
0.7072	514.4	0.84299	327.286	1.891	212.2
0.7122	509.067	0.83959	333	1.892	217.6
0.7116	511.2	0.8429	330	1.893	221.6
0.7096	515.2	0.84258	331.714	1.894	224.4
0.7102	515.733	0.84072	335.429	1.895	228.8
0.7092	518.4	0.84194	335.143	1.896	233.4
0.7114	516.8	0.84316	334.857	1.897	237.2
0.7172	510.4	0.84548	333.143	1.898	243.2
0.718	510.667	0.8434	337.143	1.899	245.2
0.7175	512.667	0.83923	343.857	1.9	250
0.7157	516.4	0.83869	345.857	1.901	254.6
0.7212	510.4	0.83815	347.857	1.902	257.6
0.7257	505.733	0.83915	347.857	1.903	263
0.7118	525.6	0.8429	344.286	1.904	268.2
0.7143	523.6	0.84423	343.857	1.905	272.2
0.7194	518.133	0.84402	345.429	1.906	276.6
0.7163	523.6	0.84502	345.429	1.907	283.2
0.7207	519.067	0.84481	347	1.908	289.6
0.7231	517.2	0.84526	347.714	1.909	296.8
0.721	521.333	0.84582	348.286	1.91	306.8
0.7279	513.467	0.84506	350.571	1.911	314.4
0.7188	526.933	0.84694	349.429	1.912	316.4
0.7112	538.4	0.8464	351.429	1.913	325.6
0.715	534.667	0.84674	352.286	1.914	328.6
0.7128	538.933	0.84873	351	1.915	335.2
0.7137	539.067	0.8505	350	1.916	343
0.7154	538.133	0.85227	349	1.917	349.4
0.7198	533.6	0.85294	349.429	1.918	355
0.7238	529.6	0.85339	350.143	1.919	361.8
0.726	528	0.85571	348.429	1.92	369.6
0.7323	520.933	0.85858	346	1.921	374.6
0.7267	529.733	0.85815	347.857	1.922	383
0.7259	532.133	0.85629	351.571	1.923	386.8
0.7261	533.2	0.85509	354.429	1.924	398.4
0.7216	540.533	0.85576	354.857	1.925	408.2
0.7157	549.733	0.855	357.143	1.926	421.6
0.7178	548.267	0.85875	353.571	1.927	447.4
0.7271	537.2	0.86008	353.143	1.928	456
0.7369	525.467	0.85954	355.143	1.929	463.8
0.7378	525.6	0.85713	359.571	1.93	480.4
0.7374	527.467	0.85615	362.143	1.931	492
0.7392	526.4	0.8588	360	1.932	501
0.734	534.667	0.85958	360.286	1.933	510.2
0.7394	528.8	0.86157	359	1.934	522.8
0.7277	545.733	0.86268	358.857	1.935	531.8
0.7304	543.467	0.86401	358.429	1.936	539.8
0.734	540	0.86259	361.571	1.937	566
0.7332	542.4	0.8637	361.429	1.938	586.4
0.7381	537.2	0.86789	357.286	1.939	599.2
0.7399	536.133	0.86944	356.571
0.7382	539.733	0.86868	358.857
0.7316	549.867	0.86814	360.857
0.7357	545.733	0.87178	357.429
0.7379	544.133	0.87355	356.429
0.7385	544.667	0.87367	357.571
0.7357	549.733	0.8706	362.857
0.7384	547.467	0.86929	365.857
0.7344	554.133	0.87051	365.571
0.7421	545.2	0.87151	365.571
0.74	549.333	0.8713	367.143
0.7475	540.667	0.87318	366
0.7453	544.933	0.87616	363.429
0.7481	542.533	0.87683	363.857
0.7539	536.133	0.87838	363.143
0.7535	538	0.87905	363.571
0.757	534.667	0.87521	369.857
0.7566	536.533	0.87456	372
0.7527	543.067	0.87699	370.143
0.7563	539.6	0.87887	369
0.7531	545.2	0.88207	366.143
0.756	542.667	0.8812	368.571
0.7552	545.067	0.88165	369.286
0.7529	549.467	0.88463	366.714
0.7554	547.467	0.88365	369.286
0.7506	555.2	0.8863	367.143
0.7456	563.2	0.88752	366.857
0.7531	554.533	0.88522	371.143
0.7489	561.467	0.88963	366.714
0.7536	556.533	0.89228	364.571
0.7598	549.6	0.88635	373.571
0.7552	557.067	0.88779	373
0.7527	561.733	0.89198	368.857
0.7528	562.933	0.88726	376.286
0.7513	566.267	0.88738	377.429
0.7454	575.467	0.89113	373.857
0.7455	576.667	0.89257	373.286
0.7568	562.933	0.8928	374.286
0.7534	568.8	0.89413	373.857
0.7562	566.4	0.8904	380
0.7546	569.867	0.89239	378.714
0.7518	574.933	0.89042	382.571
0.751	577.333	0.89219	381.571
0.7562	571.733	0.89473	379.571
0.7523	578.267	0.89177	384.714
0.7597	569.733	0.89079	387.286
0.7585	572.667	0.89421	384.143
0.763	568	0.89719	381.571
0.7507	585.733	0.89654	383.714
0.7491	589.2	0.89798	383.143
0.747	593.333	0.89513	388.143
0.7494	591.467	0.89613	388.143
0.7576	581.867	0.89999	384.429
0.7599	580.133	0.90154	383.714
0.7633	576.933	0.901	385.714
0.7489	597.467	0.90123	386.714
0.7504	596.8	0.90311	385.571
0.7554	591.467	0.9051	384.286
0.7573	590.267	0.90445	386.429
0.7562	593.067	0.90556	386.286
0.7563	594.267	0.90348	390.286
0.7575	594	0.90767	386.143
0.7577	595.067	0.91109	383
0.7602	593.067	0.91495	379.286
0.7618	592.267	0.91067	386.143
0.7662	587.733	0.91332	384
0.7604	596.8	0.91311	385.571
0.7697	585.733	0.91092	389.714
0.7601	599.867	0.91027	391.857
		0.91072	392.571
		0.91502	388.286
		0.91602	388.286
		0.91328	393.143
		0.91725	389.286
		0.91979	387.286
		0.922	385.714
		0.92399	384.429
		0.92356	386.286
		0.9239	387.143
		0.92622	385.429
		0.91754	398
		0.91634	400.857
		0.91822	399.714
		0.91944	399.429
		0.92341	395.571
		0.92386	396.286
		0.91925	403.571
		0.92201	401.286
		0.924	400
		0.92874	395.143
		0.93106	393.429
		0.92909	397.286
		0.92448	404.571
		0.9246	405.714
		0.92857	401.857
		0.92671	405.571
		0.92859	404.429
		0.92816	406.286
		0.93103	403.857
		0.93302	402.571
		0.93017	407.571
		0.93293	405.286
		0.93547	403.286
		0.93746	402
		0.93747	403.286
		0.93594	406.571
		0.93507	409
		0.93992	404
		0.9385	407.143
		0.93609	411.571
		0.935	414.286
		0.93567	414.714
		0.94096	409.143
		0.93624	416.571
		0.93317	421.857
		0.93659	418.714
		0.94166	413.429
		0.94112	415.429
		0.94091	417
		0.93982	419.714
		0.94005	420.714
		0.94314	418
		0.94821	412.714
		0.94657	416.143
		0.94911	414.143
		0.94802	416.857
		0.94517	421.857
		0.94331	425.571
		0.94805	420.714
		0.94993	419.571
		0.95038	420.286
		0.95435	416.429
		0.95315	419.286
		0.9525	421.429
		0.95141	424.143
		0.95395	422.143
		0.95	428.571
		0.95221	427
		0.95233	428.143
		0.95036	432
		0.95576	426.286
		0.95005	435
		0.95424	430.857
		0.95755	427.857
		0.95646	430.571
		0.95889	428.714
		0.96209	425.857
		0.95561	435.571
		0.95936	432
		0.96201	429.857
		0.96631	425.571
		0.96445	429.286
		0.96446	430.571
		0.96645	429.286
		0.96888	427.429
		0.97395	422.143
		0.96857	430.429
		0.96836	432
		0.97013	431
		0.97366	427.714
		0.97686	424.857
		0.97302	431.143
		0.97501	429.857
		0.96985	437.857
		0.97426	433.429
		0.97526	433.429
		0.9822	425.714
		0.98221	427
		0.98068	430.286
		0.97992	432.571
		0.97773	436.714
		0.98016	434.857
		0.98303	432.429
		0.97743	441
		0.97645	443.571
		0.98042	439.714
		0.98054	440.857
		0.98209	440.143
		0.97847	446.143
		0.97815	447.857
		0.983	442.857
		0.98675	439.286
		0.98687	440.429
		0.99029	437.286
		0.99459	433
		0.99801	429.857
		0.98988	441.714
		0.99099	441.571
		0.99386	439.143
		0.99387	440.429
		0.99619	438.714
		0.9973	438.571
		0.99313	445.286
		0.99655	442.143
		0.9959	444.286
		0.99646	444.857
		0.99647	446.143
		1.00088	441.714
		0.99913	445.286
		1.00387	440.429
		1.00135	445
		1.00345	443.571
		1.00742	439.714
		1.00413	445.286
		1.0026	448.571
		1.00767	443.286
		1.01065	440.714
		1.00659	447.286
		1.01166	442
		1.00782	448.286
		1.00915	447.857
		1.01202	445.429
		1.015	442.857
		1.01446	444.857
		1.01194	449.429
		1.01613	445.286
		1.01856	443.429
		1.01274	452.286
		1.00945	457.857
		1.01518	451.714
		1.01497	453.286
		1.01872	449.714
		1.02368	444.571
		1.01753	453.857
		1.0215	450
		1.02404	448
		1.02647	446.143
		1.0234	451.429
		1.02693	448.143
		1.03046	444.857
		1.03135	445
		1.02894	449.429
		1.02103	461
		1.02005	463.571
		1.02336	460.571
		1.02502	459.714
		1.0225	464.286
		1.02867	457.571
		1.02758	460.286
		1.02671	462.714
		1.02672	464
		1.03278	457.429
		1.03444	456.571
		1.03346	459.143
		1.03116	463.429
		1.03007	466.143
		1.03404	462.286
		1.03339	464.429
		1.0356	462.857
		1.04045	457.857
		1.0442	454.286
		1.04388	456
		1.02002	488.286
		1.02641	481.286
		1.03005	477.857
		1.03281	475.571
		1.03205	477.857
		1.03327	477.571
		1.0324	480
		1.02691	488.429
		1.03121	484.143
		1.02858	488.857
		1.03068	487.429
		1.0363	481.429
		1.03169	488.714
		1.03225	489.286
		1.0338	488.571
		1.0403	481.429
		1.03987	483.286
		1.03988	484.571
		1.04693	476.714
		1.03638	491.714
		1.03595	493.571
		1.04135	487.857
		1.04213	488.143
		1.04412	486.857
		1.03588	498.857
		1.04194	492.286
		1.04525	489.286
		1.04526	490.571
		1.04802	488.286
		1.04242	496.857
		1.04463	495.286
		1.05003	489.571
		1.05191	488.429
		1.05346	487.714
		1.05061	492.714
		1.04897	496.143
		1.04887	497.571
		1.0502	497.143
		1.0468	502.857
		1.05022	499.714
		1.05452	495.429
		1.05761	492.714
		1.05608	496
		1.05895	493.571
		1.06017	493.286
		1.06073	493.857
		1.06437	490.429
		1.06009	497.286
		1.06219	495.857
		1.05956	500.571
		1.05704	505.143
		1.05771	505.571
		1.06498	497.429
		1.06125	503.571
		1.06511	499.857
		1.05995	507.857
		1.05127	520.429
		1.05491	517
		1.06196	509.143
		1.05845	515
		1.0622	511.429
		1.06716	506.286
		1.0719	501.429
		1.0729	501.429
		1.06334	515.143
		1.06808	510.286
		1.07062	508.286
		1.0714	508.571
		1.07438	506
		1.06922	514
		1.07176	512
		1.07881	504.143
		1.07013	516.714
		1.06783	521
		1.07103	518.143
		1.07599	513
		1.07578	514.571
		1.0715	521.429
		1.07041	524.143
		1.07273	522.429
		1.06702	531.143
		1.06725	532.143
		1.06627	534.714
		1.07574	523.714
		1.07707	523.286
		1.07587	526.143
		1.07434	529.429
		1.07908	524.571
		1.07777	527.571
		1.08185	523.571
		1.08263	523.857
		1.07901	529.857
		1.07682	534
		1.08321	527
		1.07992	532.571
		1.08312	529.714
		1.08181	532.714
		1.08842	525.429
		1.08821	527
		1.09207	523.286
		1.08999	527.286
		1.09407	523.286
		1.09188	527.429
		1.08265	540.714
		1.0908	531.429
		1.0874	537.143
		1.09104	533.714
		1.08566	542
		1.0871	541.429
		1.09074	538
		1.08382	548.286
		1.09087	540.429
		1.09033	542.429
		1.08781	547
		1.09464	539.429
		1.09377	541.857
		1.09202	545.429
		1.09533	542.429
		1.096	542.857
		1.08699	555.857
		1.09162	551.143
		1.09757	544.714
		1.09549	548.714
		1.09836	546.286
		1.10123	543.857
		1.1008	545.714
		1.09806	550.571
		1.1006	548.571
		1.10303	546.714
		1.10854	540.857
		1.09854	555.143
		1.10361	549.857
		1.10901	544.143
		1.11001	544.143
		1.1087	547.143
		1.11146	544.857
		1.11037	547.571
		1.11401	544.143
		1.11237	547.571
		1.12195	536.429
		1.12218	537.429
		1.1256	534.286
		1.12198	540.286
		1.121	542.857
		1.12398	540.286
		1.12509	540.143
		1.11817	550.429
		1.11719	553
		1.1183	552.857
		1.12194	549.429
		1.12228	550.286
		1.12988	541.714
		1.12439	550.143
		1.12495	550.714
		1.1298	545.714
		1.13366	542
		1.13246	544.857
		1.13819	538.714
		1.13457	544.714
		1.1348	545.714
		1.13228	550.286
		1.13779	544.429
		1.14187	540.429
		1.13869	545.857
		1.13034	558
		1.12133	571
		1.12673	565.286
		1.12806	564.857
		1.12554	569.429
		1.12643	569.571
		1.12512	572.571
		1.13074	566.571
		1.12657	573.286
		1.13307	566.143
		1.13209	568.714
		1.13177	570.429
		1.13145	572.143
		1.13322	571.143
		1.1373	567.143
		1.13885	566.429
		1.14458	560.286
		1.14151	565.571
		1.13679	573
		1.13812	572.571
		1.14605	563.571
		1.14804	562.286
		1.1475	564.286
		1.14465	569.286
		1.13707	580.429
		1.13917	579
		1.13863	581
		1.14271	577
		1.14019	581.571
		1.14878	571.714
		1.15308	567.429
		1.14209	583
		1.14562	579.714
		1.14519	581.571
		1.14674	580.857
		1.14741	581.286
		1.14236	589.143
		1.14908	581.714
		1.15096	580.571
		1.14943	583.857
		1.15263	581
		1.15803	575.286
		1.15155	585
		1.15222	585.429
		1.14585	595

## Sheet: Figure 4c
	HSE, 100 mA cm-2(alkaline seawater)		HSE, 500 mA cm-2(alkaline seawater)		HSE, 300 mA cm-2(neutral seawater)		ASE, 500 mA cm-2(alkaline seawater)
0.06556	0.31	0.02667	0.9467	0.07878	0.8341	0.00278	2.325
0.13222	0.3132	0.05333	0.946	0.15889	0.8517	0.00556	2.33
0.19889	0.3159	0.08	0.9485	0.239	0.8286	0.00833	2.332
0.26556	0.2867	0.10667	0.9447	0.31917	0.8345	0.01111	2.333
0.33222	0.2691	0.13333	0.9439	0.39917	0.8486	0.01389	2.335
0.39889	0.2531	0.16	0.9459	0.47944	0.8326	0.01667	2.335
0.46556	0.2486	0.18667	0.9416	0.55944	0.8342	0.01944	2.335
0.53222	0.2449	0.21333	0.9397	0.79972	0.8484	0.02222	2.336
0.59889	0.2415	0.24	0.9442	0.96	0.8244	0.025	2.336
0.66556	0.2406	0.26667	0.9499	1.12	0.8315	0.02778	2.336
0.73222	0.237	0.29333	0.945	1.28028	0.8325	0.03056	2.337
0.79889	0.2322	0.32	0.9427	1.44056	0.8411	0.03333	2.337
0.86556	0.2322	0.34667	0.9377	1.76083	0.8391	0.03611	2.337
0.93222	0.2308	0.37333	0.933	1.92111	0.8464	0.03889	2.337
0.99889	0.2322	0.4	0.9473	2.08111	0.8531	0.04167	2.337
1.06556	0.2318	0.42667	0.9362	2.24139	0.847	0.04444	2.337
1.13222	0.2271	0.45333	0.9379	2.40167	0.8561	0.04722	2.338
1.19889	0.2278	0.48	0.9426	2.56222	0.8332	0.05	2.338
1.26528	0.2256	0.50667	0.9539	2.7225	0.8472	0.05278	2.339
1.33194	0.2261	0.53333	0.9392	2.88333	0.8531	0.05556	2.339
1.39861	0.2252	0.56	0.9425	2.96389	0.8552	0.05833	2.339
1.46528	0.2284	0.58667	0.9436	3.04444	0.8395	0.06111	2.339
1.53194	0.2263	0.61333	0.9539	3.12222	0.8623	0.06389	2.338
1.59861	0.2248	0.64	0.9377	3.20278	0.8361	0.06667	2.338
1.66528	0.227	0.66667	0.9409	3.28333	0.8559	0.06944	2.339
1.73194	0.2276	0.69333	0.9524	3.44444	0.8567	0.07222	2.339
1.79861	0.2271	0.72	0.9568	3.525	0.8346	0.075	2.34
1.86528	0.2298	0.74667	0.9354	3.60556	0.8656	0.07778	2.34
1.93194	0.2263	0.77333	0.944	3.68611	0.8336	0.08056	2.339
1.99861	0.224	0.8	0.9424	3.76389	0.8572	0.08333	2.34
2.06528	0.23	0.82667	0.9629	3.925	0.8633	0.08611	2.341
2.13194	0.2286	0.85333	0.9462	4.08611	0.8691	0.08889	2.34
2.19861	0.2288	0.88	0.9456	4.24722	0.8648	0.09167	2.34
2.26528	0.231	0.90667	0.9467	4.40556	0.859	0.09444	2.34
2.33194	0.2256	0.93333	0.9445	4.56667	0.8638	0.09722	2.341
2.39861	0.229	0.96	0.9543	4.72778	0.8529	0.1	2.341
2.46528	0.2335	0.98667	0.9557	4.88889	0.8674	0.10278	2.342
2.53194	0.2349	1.01333	0.9487	5.04722	0.8595	0.10556	2.342
2.59889	0.2368	1.04	0.9458	5.20833	0.8631	0.10833	2.342
2.66556	0.2357	1.06667	0.949	5.36944	0.8668	0.11111	2.342
2.73222	0.2407	1.09333	0.9484	5.52778	0.8684	0.11389	2.343
2.8	0.238	1.12	0.9458	5.68889	0.8776	0.11667	2.343
2.86667	0.2406	1.14667	0.9364	5.85	0.8705	0.11944	2.343
2.93333	0.2406	1.17333	0.936	5.93056	0.8898	0.12222	2.343
3	0.2408	1.2	0.933	6.01111	0.8737	0.125	2.343
3.06667	0.2388	1.22667	0.9436	6.09167	0.8908	0.12778	2.343
3.13333	0.2368	1.25306	0.9374	6.16944	0.879	0.13056	2.344
3.2	0.2375	1.27972	0.9489	6.25	0.875	0.13333	2.343
3.26667	0.2412	1.30639	0.9444	6.33056	0.8579	0.13611	2.344
3.33333	0.2418	1.33306	0.945	6.41111	0.871	0.13889	2.344
3.4	0.2475	1.35972	0.9523	6.57222	0.8607	0.14167	2.344
3.46667	0.241	1.38639	0.9464	6.73333	0.8872	0.14444	2.344
3.53333	0.2424	1.41306	0.9554	6.89167	0.8863	0.14722	2.344
3.6	0.2432	1.43972	0.9561	7.05278	0.8652	0.15	2.345
3.66667	0.2446	1.46639	0.9392	7.21389	0.8792	0.15278	2.345
3.73333	0.247	1.49306	0.9371	7.37222	0.8948	0.15556	2.346
3.8	0.2479	1.51972	0.9325	7.53333	0.8892	0.15833	2.346
3.86667	0.247	1.54639	0.9552	7.69444	0.8744	0.16111	2.345
3.93333	0.2455	1.57306	0.9501	7.85556	0.8741	0.16389	2.345
4	0.2486	1.59972	0.9484	8.01389	0.8655	0.16667	2.346
4.06667	0.2455	1.62639	0.9402	8.175	0.8845	0.16944	2.346
4.13333	0.2481	1.65306	0.9492	8.33611	0.8804	0.17222	2.345
4.2	0.2469	1.67972	0.9428	8.49722	0.876	0.175	2.346
4.26667	0.2497	1.70639	0.9514	8.65556	0.883	0.17778	2.346
4.33333	0.2493	1.73306	0.9326	8.81667	0.8713	0.18056	2.346
4.4	0.2459	1.75972	0.9579	8.89722	0.8876	0.18333	2.347
4.46667	0.2488	1.78639	0.944	8.97778	0.875	0.18611	2.346
4.53333	0.2498	1.81306	0.9482	9.05833	0.8745	0.18889	2.347
4.6	0.2511	1.83972	0.9558	9.13611	0.8648	0.19167	2.348
4.66667	0.2489	1.86639	0.9481	9.21667	0.8861	0.19444	2.348
4.73333	0.2499	1.89306	0.9365	9.29722	0.8802	0.19722	2.347
4.8	0.2494	1.91972	0.9563	9.37778	0.8931	0.2	2.347
4.86667	0.2539	1.94639	0.9571	9.45556	0.8657	0.20278	2.348
4.93333	0.2508	1.97306	0.9425	9.53611	0.9005	0.20556	2.347
5	0.2494	1.99972	0.9269	9.61667	0.862	0.20833	2.348
5.06667	0.2509	2.02639	0.9445	9.69722	0.8876	0.21111	2.348
5.13333	0.252	2.05306	0.9511	9.85556	0.9113	0.21389	2.349
5.2	0.2568	2.07972	0.9317	10.0139	0.8961	0.21667	2.348
5.26944	0.2554	2.10639	0.9401	10.175	0.8885	0.21944	2.348
5.33611	0.2526	2.13306	0.9476	10.3333	0.8921	0.22222	2.348
5.40278	0.2575	2.15972	0.9425	10.4944	0.8835	0.225	2.348
5.46944	0.2523	2.18639	0.9516	10.6528	0.8886	0.22778	2.349
5.53611	0.2567	2.21306	0.9327	10.8139	0.881	0.23056	2.349
5.60278	0.2534	2.23972	0.9486	11	0.9097	0.23333	2.349
5.66944	0.2526	2.26639	0.9309	11.0788	0.8776	0.23611	2.349
5.73611	0.2564	2.29306	0.9414	11.1589	0.9051	0.23889	2.348
5.80278	0.2547	2.31972	0.9467	11.239	0.9108	0.24167	2.349
5.86944	0.2553	2.34639	0.9377	11.3192	0.9052	0.24444	2.349
5.93611	0.2576	2.37306	0.9351	11.3992	0.8999	0.24722	2.348
6.00278	0.254	2.39972	0.9342	11.4794	0.9022	0.25	2.349
6.06944	0.2536	2.42639	0.9354	11.5594	0.8871	0.25278	2.349
6.13611	0.2589	2.45306	0.939	11.6394	0.9141	0.25556	2.349
6.20278	0.2536	2.47972	0.9369	11.7997	0.9196	0.25833	2.349
6.26944	0.2525	2.50639	0.9439	11.96	0.9186	0.26111	2.349
6.33611	0.258	2.53333	0.9528	12.12	0.9122	0.26389	2.349
6.40278	0.2566	2.56	0.9382	12.2803	0.9108	0.26667	2.349
6.46944	0.2601	2.58667	0.927	12.4406	0.9175	0.26944	2.35
6.53611	0.2598	2.61333	0.9389	12.6006	0.9155	0.27222	2.35
6.60278	0.2608	2.64	0.9414	12.7608	0.9018	0.275	2.349
6.66944	0.2592	2.66667	0.9332	12.9211	0.9247	0.27778	2.349
6.73611	0.2596	2.69333	0.9405	13.0811	0.9074	0.28056	2.35
6.80278	0.2655	2.72	0.9445	13.2414	0.9086	0.28333	2.35
6.86944	0.2641	2.74667	0.929	13.4017	0.9178	0.28611	2.349
6.93611	0.2612	2.77222	0.9359	13.5622	0.9057	0.28889	2.35
7.00278	0.2636	2.8	0.9437	13.7225	0.9211	0.29167	2.35
7.06944	0.2648	2.82778	0.9441	13.8833	0.921	0.29444	2.351
7.13611	0.2627	2.85278	0.9338	13.9639	0.9231	0.29722	2.351
7.20278	0.2658	2.88056	0.9405	14.0444	0.9108	0.3	2.35
7.26944	0.261	2.90556	0.9414	14.1222	0.9229	0.30278	2.351
7.33611	0.2633	2.93333	0.9431	14.2028	0.9074	0.30556	2.352
7.40278	0.2625	2.96111	0.9244	14.2833	0.9368	0.30833	2.351
7.46944	0.2644	2.98611	0.9385	14.3639	0.9095	0.31111	2.351
7.53611	0.2633	3.01389	0.9396	14.4444	0.9172	0.31389	2.351
7.60278	0.2678	3.04167	0.9409	14.6056	0.9305	0.31667	2.352
7.66944	0.2658	3.06667	0.9424	14.7639	0.9263	0.31944	2.35
7.73611	0.2621	3.09444	0.9441	14.925	0.9469	0.32222	2.351
7.80278	0.2636	3.11944	0.9246	15.0861	0.9288	0.325	2.352
7.86944	0.2627	3.14722	0.9463	15.2472	0.9247	0.32778	2.351
7.93611	0.2619	3.175	0.9442	15.4056	0.9224	0.33056	2.351
8.00278	0.2696	3.2	0.932	15.5667	0.9227	0.33333	2.352
8.06944	0.2642	3.22778	0.9298	15.7278	0.9411	0.33611	2.352
8.13889	0.27	3.25278	0.945	15.8889	0.9295	0.33889	2.352
8.20556	0.2644	3.28056	0.9439	16.0472	0.9186	0.34167	2.352
8.27222	0.2715	3.30833	0.9344	16.2083	0.9185	0.34444	2.352
8.33889	0.2684	3.33333	0.9331	16.3694	0.9382	0.34722	2.352
8.40556	0.2699	3.36111	0.9493	16.5278	0.9405	0.35	2.352
8.47222	0.2692	3.38611	0.9367	16.6889	0.936	0.35278	2.352
8.53889	0.2688	3.41389	0.943	16.85	0.937	0.35556	2.351
8.60556	0.2713	3.44167	0.9283	16.9306	0.9467	0.35833	2.353
8.67222	0.2672	3.46667	0.9344	17.0111	0.9182	0.36111	2.353
8.73889	0.274	3.49444	0.9326	17.0917	0.9435	0.36389	2.353
8.80556	0.2708	3.51944	0.9362	17.1694	0.9171	0.36667	2.353
8.87222	0.2743	3.54722	0.9333	17.25	0.931	0.36944	2.353
8.93889	0.2715	3.575	0.9373	17.4111	0.937	0.37222	2.353
9.00556	0.2688	3.6	0.9241	17.5722	0.9488	0.375	2.353
9.07222	0.2713	3.62778	0.9456	17.7333	0.9457	0.37778	2.354
9.13889	0.272	3.65556	0.9297	17.8917	0.937	0.38056	2.354
9.20556	0.273	3.68056	0.9342	18.0528	0.9391	0.38333	2.353
9.27222	0.2729	3.70833	0.9396	18.2139	0.9251	0.38611	2.354
9.33889	0.2758	3.73333	0.94	18.3722	0.9502	0.38889	2.354
9.40278	0.2708	3.76111	0.9425	18.5333	0.9509	0.39167	2.355
9.46944	0.272	3.78889	0.9367	18.6944	0.9456	0.39444	2.353
9.53611	0.2763	3.81389	0.9375	18.8556	0.935	0.39722	2.354
9.60278	0.2782	3.84167	0.9324	19.0139	0.9492	0.4	2.354
9.66944	0.2746	3.86667	0.9221	19.175	0.9367	0.40278	2.354
9.73611	0.2754	3.89444	0.9419	19.3361	0.934	0.40556	2.354
9.80278	0.2775	3.92222	0.9407	19.4972	0.9427	0.40833	2.354
9.86944	0.2746	3.94722	0.9273	19.6556	0.9285	0.41111	2.355
9.93611	0.274	3.975	0.9243	19.8167	0.9377	0.41389	2.354
10.0028	0.2789	4	0.9327	19.8972	0.983	0.41667	2.355
10.0667	0.2794	4.02778	0.9292	19.9778	0.952	0.41944	2.355
10.1333	0.2779	4.05556	0.942	20.0583	0.957	0.42222	2.354
10.2	0.2804	4.08056	0.9314	20.1361	0.9418	0.425	2.356
10.2667	0.28	4.10833	0.9387	20.2167	0.971	0.42778	2.356
10.3333	0.2808	4.13611	0.9395	20.3778	0.9679	0.43056	2.356
10.4	0.2771	4.16111	0.9465	20.5361	0.9718	0.43333	2.356
10.4667	0.2783	4.18889	0.9431	20.6972	0.9559	0.43611	2.356
10.5333	0.2832	4.21389	0.9349	20.8556	0.9543	0.43889	2.355
10.6	0.2803	4.24167	0.9328	21.0139	0.9652	0.44167	2.356
10.6667	0.2777	4.26944	0.9412	21.175	0.9439	0.44444	2.355
10.7333	0.2803	4.29444	0.9475	21.3333	0.9646	0.44722	2.356
10.7972	0.282	4.32222	0.9443	21.4944	0.9504	0.45	2.355
10.8639	0.2786	4.34722	0.922	21.6528	0.9656	0.45278	2.357
10.9306	0.2805	4.375	0.9388	21.8139	0.9632	0.45556	2.356
10.9972	0.2814	4.40278	0.9424	21.9722	0.952	0.45833	2.357
11.0639	0.2812	4.42778	0.9501	22.1333	0.9113	0.46111	2.357
11.1306	0.2843	4.45556	0.9283	22.2917	0.9047	0.46389	2.357
11.1972	0.279	4.48056	0.9532	22.4528	0.9131	0.46667	2.357
11.2639	0.2826	4.50833	0.9284	22.6111	0.9072	0.46944	2.358
11.3306	0.2846	4.53611	0.935	22.7694	0.8907	0.47222	2.358
11.3972	0.2865	4.56111	0.9378	22.85	0.9194	0.475	2.358
11.4639	0.2858	4.58889	0.9382	22.9306	0.8773	0.47778	2.357
11.5278	0.2865	4.61389	0.925	23.0111	0.9065	0.48056	2.359
11.5944	0.2868	4.64167	0.9454	23.1694	0.9122	0.48333	2.357
11.6611	0.2841	4.66944	0.947	23.3306	0.8898	0.48611	2.358
11.7278	0.2874	4.69444	0.9486	23.4889	0.8979	0.48889	2.357
11.7944	0.2859	4.72222	0.9372	23.6472	0.8964	0.49167	2.359
11.8611	0.286	4.75	0.9424	23.8083	0.8818	0.49444	2.359
11.9278	0.2858	4.775	0.9336	23.9667	0.8893	0.49722	2.358
11.9944	0.2876	4.80278	0.9395	24.1278	0.8857	0.5	2.358
12.0611	0.2853	4.82778	0.9255	24.2861	0.8863	0.50278	2.359
12.1278	0.2848	4.85556	0.9398	24.4472	0.8857	0.50556	2.359
12.1917	0.2894	4.88333	0.9351	24.6056	0.8888	0.50833	2.359
12.2583	0.2889	4.90833	0.9501	24.7667	0.8887	0.51111	2.359
12.325	0.287	4.93611	0.9449	24.925	0.8726	0.51389	2.36
12.3917	0.2878	4.96111	0.9571	25.0861	0.8829	0.51667	2.36
12.4583	0.2873	4.98889	0.9344	25.2444	0.8831	0.51944	2.36
12.525	0.2858	5.01667	0.9281	25.4028	0.874	0.52222	2.36
12.5917	0.2879	5.04167	0.9445	25.5639	0.8731	0.525	2.359
12.6583	0.2878	5.06944	0.9563	25.7222	0.8702	0.52778	2.36
12.725	0.2905	5.09444	0.9386	25.8028	0.895	0.53056	2.36
12.7917	0.2902	5.12222	0.944	25.8833	0.8746	0.53333	2.362
12.8583	0.2884	5.15	0.9378	25.9639	0.8945	0.53611	2.36
12.9222	0.2933	5.175	0.9289	26.0417	0.8787	0.53889	2.36
12.9889	0.3052	5.20278	0.9346	26.1222	0.9009	0.54167	2.361
13.0556	0.2998	5.22778	0.9529	26.2028	0.8787	0.54444	2.361
13.1222	0.2968	5.25556	0.9329	26.2806	0.9071	0.54722	2.361
13.1889	0.2918	5.28333	0.9377	26.4417	0.8883	0.55	2.361
13.2556	0.2955	5.30833	0.9494	26.6	0.8868	0.55278	2.361
13.3222	0.2947	5.33611	0.9545	26.7611	0.8871	0.55556	2.362
13.3889	0.2947	5.36389	0.9424	26.9194	0.9086	0.55833	2.361
13.4556	0.2939	5.38889	0.936	27.0806	0.8985	0.56111	2.362
13.5222	0.2926	5.41667	0.9449	27.2389	0.8866	0.56389	2.361
13.5889	0.2977	5.44167	0.9445	27.4	0.8948	0.56667	2.361
13.6528	0.2988	5.46944	0.9335	27.5583	0.8809	0.56944	2.363
13.7194	0.2991	5.49722	0.9386	27.7194	0.9058	0.57222	2.363
13.7861	0.2994	5.52222	0.939	27.8778	0.8966	0.575	2.363
13.8528	0.2986	5.55	0.9324	28.0361	0.891	0.57778	2.363
13.9194	0.2953	5.575	0.9424	28.1972	0.8938	0.58056	2.363
13.9861	0.2972	5.60278	0.9375	28.3556	0.8929	0.58333	2.362
14.0528	0.2972	5.63056	0.9329	28.5167	0.881	0.58611	2.362
14.1194	0.3008	5.65556	0.9389	28.675	0.8977	0.58889	2.363
14.1861	0.3038	5.68333	0.9422	29	0.9196	0.59167	2.363
14.2528	0.3027	5.70833	0.9401	29.0788	0.8467	0.59444	2.363
14.3167	0.3032	5.73611	0.9275	29.1589	0.8517	0.59722	2.364
14.3833	0.3045	5.76389	0.9357	29.239	0.8435	0.6	2.364
14.45	0.3028	5.78889	0.9397	29.3192	0.8752	0.60278	2.365
14.5167	0.304	5.81667	0.9502	29.3992	0.8576	0.60556	2.364
14.5833	0.3011	5.84444	0.9383	29.4794	0.8893	0.60833	2.364
14.65	0.3068	5.86944	0.9457	29.6394	0.8906	0.61111	2.365
14.7167	0.3032	5.89722	0.946	29.7997	0.8778	0.61389	2.364
14.7833	0.3087	5.92222	0.9374	29.96	0.8893	0.61667	2.365
14.85	0.3008	5.95	0.9518	30.12	0.8864	0.61944	2.364
14.9167	0.3084	5.97778	0.9513	30.2803	0.8957	0.62222	2.365
14.9833	0.3064	6.00278	0.9437	30.4406	0.9061	0.625	2.365
15.0472	0.3092	6.03056	0.9426	30.6006	0.9029	0.62778	2.365
15.1139	0.3049	6.05556	0.9436	30.7608	0.9007	0.63056	2.365
15.1806	0.3056	6.08333	0.9445	30.9211	0.8974	0.63333	2.365
15.2472	0.3066	6.11111	0.9387	31.0811	0.8923	0.63611	2.366
15.3139	0.3093	6.13611	0.9308	31.2414	0.882	0.63889	2.365
15.3806	0.3087	6.16389	0.9431	31.4017	0.9016	0.64167	2.366
15.4472	0.3095	6.18889	0.9416	31.5622	0.908	0.64444	2.366
15.5139	0.3057	6.21667	0.9333	31.7225	0.8904	0.64722	2.366
15.5806	0.3078	6.24444	0.942	31.8833	0.8925	0.65	2.367
15.6472	0.3071	6.26944	0.943	31.9639	0.9121	0.65278	2.366
15.7139	0.308	6.29722	0.9431	32.0444	0.8902	0.65556	2.367
15.7778	0.3057	6.32222	0.949	32.1222	0.9072	0.65833	2.367
15.8444	0.3072	6.35	0.9543	32.2833	0.9179	0.66111	2.367
15.9111	0.3064	6.37778	0.9381	32.4444	0.9223	0.66389	2.367
15.9778	0.3102	6.40278	0.954	32.6056	0.9223	0.66667	2.367
16.0444	0.3073	6.43056	0.9356	32.7639	0.9075	0.66944	2.367
16.1111	0.3051	6.45833	0.9528	32.925	0.921	0.67222	2.368
16.1778	0.3101	6.48333	0.9371	33.0861	0.9103	0.675	2.367
16.2444	0.3082	6.51111	0.9542	33.2472	0.9306	0.67778	2.367
16.3111	0.3063	6.53611	0.9462	33.4056	0.9223	0.68056	2.368
16.3778	0.3086	6.56389	0.9435	33.5667	0.9308	0.68333	2.369
16.4417	0.309	6.59167	0.944	33.7278	0.9104	0.68611	2.368
16.5083	0.3068	6.61667	0.9406	33.8889	0.9255	0.68889	2.368
16.575	0.3051	6.64444	0.9399	34.0472	0.9186	0.69167	2.369
16.6417	0.3072	6.66944	0.9445	34.2083	0.9278	0.69444	2.369
16.7083	0.3101	6.69722	0.9431	34.3694	0.9002	0.69722	2.369
16.775	0.3121	6.725	0.9552	34.5278	0.9084	0.7	2.37
16.8417	0.3086	6.75	0.9331	34.6889	0.9052	0.70278	2.37
16.9083	0.3118	6.77778	0.94	34.85	0.8929	0.70556	2.369
16.975	0.3106	6.80278	0.9488	34.9306	0.9207	0.70833	2.37
17.0417	0.3078	6.83056	0.9529	35.0111	0.8923	0.71111	2.37
17.1083	0.3067	6.85833	0.9431	35.0917	0.9176	0.71389	2.37
17.1722	0.3078	6.88333	0.9381	35.25	0.9048	0.71667	2.37
17.2389	0.3117	6.91111	0.9451	35.4111	0.919	0.71944	2.37
17.3056	0.31	6.93611	0.9443	35.5722	0.9258	0.72222	2.371
17.3722	0.3098	6.96389	0.9598	35.7333	0.918	0.725	2.371
17.4389	0.3113	6.99167	0.9669	35.8917	0.9133	0.72778	2.371
17.5056	0.3097	7.01667	0.9474	36.0528	0.9297	0.73056	2.37
17.5722	0.3142	7.04444	0.9397	36.2139	0.9191	0.73333	2.371
17.6389	0.3103	7.07222	0.9518	36.3722	0.9162	0.73611	2.371
17.7056	0.3132	7.09722	0.9607	36.5333	0.9119	0.73889	2.372
17.7722	0.3151	7.125	0.9608	36.6944	0.9069	0.74167	2.372
17.8389	0.3129	7.15	0.946	36.8556	0.9223	0.74444	2.372
17.9028	0.3119	7.17778	0.9528	37.0139	0.9079	0.74722	2.372
17.9694	0.3133	7.20556	0.957	37.175	0.9176	0.75	2.372
18.0361	0.31	7.23056	0.941	37.3361	0.9135	0.75278	2.372
18.1028	0.3108	7.25833	0.9666	37.4972	0.899	0.75556	2.372
18.1694	0.3128	7.28333	0.957	37.6556	0.9087	0.75833	2.372
18.2361	0.3156	7.31111	0.9526	37.8167	0.9157	0.76111	2.373
18.3028	0.3169	7.33889	0.9447	37.8972	0.9209	0.76389	2.373
18.3694	0.3098	7.36389	0.9666	37.9778	0.892	0.76667	2.373
18.4361	0.3154	7.39167	0.9591	38.0583	0.9166	0.76944	2.373
18.5028	0.3143	7.41667	0.9441	38.2167	0.9249	0.77222	2.373
18.5667	0.3174	7.44444	0.9583	38.3778	0.9298	0.775	2.373
18.6333	0.3127	7.47222	0.9584	38.5361	0.9107	0.77778	2.373
18.7	0.3135	7.49722	0.9441	38.6972	0.9114	0.78056	2.373
18.7667	0.3152	7.525	0.9565	38.8556	0.9127	0.78333	2.374
18.8333	0.3136	7.55278	0.9628	39.0139	0.9238	0.78611	2.374
18.9	0.3126	7.57778	0.9614	39.175	0.916	0.78889	2.374
18.9667	0.3161	7.60556	0.9426	39.3333	0.9117	0.79167	2.374
19.0333	0.3128	7.63056	0.973	39.4944	0.9084	0.79444	2.374
19.1	0.3149	7.65833	0.9715	39.6528	0.9109	0.79722	2.374
19.1667	0.3138	7.68611	0.9517	39.8139	0.9086	0.8	2.374
19.2333	0.3154	7.71111	0.9434	39.9722	0.9147	0.80278	2.375
19.2972	0.3154	7.73889	0.9658	40.1333	0.9171	0.80556	2.375
19.3639	0.3184	7.76389	0.9554	40.2917	0.9308	0.80833	2.376
19.4306	0.3148	7.79167	0.9714	40.4528	0.9288	0.81111	2.375
19.4972	0.3167	7.81944	0.9417	40.6111	0.9156	0.81389	2.375
19.5639	0.319	7.84444	0.9712	40.7694	0.9155	0.81667	2.376
19.6306	0.317	7.87222	0.9662	40.85	0.9415	0.81944	2.376
19.6972	0.3152	7.89722	0.9616	41.0111	0.9312	0.82222	2.376
19.7639	0.3202	7.925	0.9514	41.1694	0.9471	0.825	2.377
19.8306	0.317	7.95278	0.9649	41.25	0.9085	0.82778	2.376
19.8972	0.3166	7.97778	0.9672	41.3306	0.9237	0.83056	2.376
19.9639	0.3188	8.00556	0.9656	41.4889	0.9406	0.83333	2.377
20.0278	0.3186	8.03056	0.967	41.6472	0.9233	0.83611	2.376
20.0944	0.32	8.05833	0.9686	41.8083	0.934	0.83889	2.376
20.1611	0.3179	8.08611	0.9541	41.9667	0.9254	0.84167	2.377
20.2278	0.3193	8.11111	0.9728	42.1278	0.9308	0.84444	2.377
20.2944	0.3199	8.13889	0.9595	42.2861	0.9231	0.84722	2.377
20.3611	0.3175	8.16667	0.9682	42.4472	0.9255	0.85	2.377
20.4278	0.3199	8.19167	0.9641	42.6056	0.9443	0.85278	2.378
20.4944	0.3145	8.21944	0.9755	42.7667	0.9355	0.85556	2.377
20.5611	0.3144	8.24444	0.9553	42.925	0.9366	0.85833	2.377
20.6278	0.3184	8.27222	0.9585	43.0861	0.9287	0.86111	2.377
20.6917	0.3163	8.3	0.9659	43.2444	0.943	0.86389	2.377
20.7583	0.3215	8.325	0.9665	43.4028	0.9406	0.86667	2.378
20.825	0.3208	8.35278	0.961	43.5639	0.9328	0.86944	2.378
20.8917	0.32	8.37778	0.9712	43.7222	0.9373	0.87222	2.378
20.9583	0.3188	8.40556	0.9644	43.8028	0.9691	0.875	2.378
21.025	0.3215	8.43333	0.9772	43.8833	0.9337	0.87778	2.378
21.0917	0.3176	8.45833	0.9601	43.9639	0.9486	0.88056	2.379
21.1583	0.3213	8.48611	0.9724	44.0417	0.9382	0.88333	2.378
21.225	0.3201	8.51111	0.9738	44.1222	0.9372	0.88611	2.379
21.2917	0.3183	8.53889	0.9733	44.2028	0.9349	0.88889	2.38
21.3583	0.3213	8.56667	0.9575	44.2806	0.9487	0.89167	2.38
21.4222	0.3232	8.59167	0.9757	44.4417	0.9515	0.89444	2.379
21.4889	0.3198	8.61944	0.9667	44.6	0.9698	0.89722	2.379
21.5556	0.316	8.64444	0.9583	44.7611	0.9529	0.9	2.38
21.6222	0.3196	8.67222	0.9685	44.9194	0.9571	0.90278	2.38
21.6889	0.3205	8.7	0.9689	45.0806	0.9533	0.90528	2.38
21.7556	0.3202	8.725	0.9635	45.2389	0.9565	0.90806	2.38
21.8222	0.3183	8.75278	0.9651	45.4	0.9429	0.91083	2.381
21.8889	0.3226	8.78056	0.9622	45.5583	0.9511	0.91361	2.38
21.9556	0.3181	8.80556	0.9725	45.7194	0.9503	0.91639	2.381
22.0222	0.3206	8.83333	0.9645	45.8778	0.9606	0.91917	2.38
22.0889	0.3201	8.85833	0.9637	46.0361	0.9532	0.92194	2.381
22.1528	0.3232	8.88611	0.982	46.1972	0.92	0.92472	2.38
22.2194	0.3238	8.91389	0.9768	46.3556	0.9413	0.9275	2.382
22.2861	0.3222	8.93889	0.9652	46.5167	0.9486	0.93028	2.381
22.3528	0.3196	8.96667	0.9643	46.675	0.9305	0.93306	2.382
22.4194	0.3194	8.99167	0.9639	47	0.9404	0.93583	2.381
22.4861	0.3226	9.01944	0.9815	47.0788	0.8791	0.93861	2.382
22.5528	0.3196	9.04722	0.9669	47.1589	0.9193	0.94139	2.381
22.6194	0.318	9.07222	0.9797	47.239	0.8935	0.94417	2.382
22.6861	0.3178	9.1	0.9669	47.3192	0.9286	0.94694	2.382
22.7528	0.3175	9.125	0.9665	47.4794	0.9306	0.94972	2.382
22.8167	0.3204	9.15278	0.9822	47.6394	0.9196	0.9525	2.382
22.8833	0.3206	9.18056	0.9751	47.7997	0.9409	0.95528	2.383
22.95	0.3209	9.20556	0.9698	47.96	0.942	0.95806	2.383
23.0167	0.3189	9.23333	0.9702	48.12	0.9345	0.96083	2.382
23.0833	0.3194	9.25833	0.9763	48.2803	0.9405	0.96361	2.383
23.15	0.3156	9.28611	0.9886	48.4406	0.9303	0.96639	2.383
23.2167	0.3203	9.31111	0.9748	48.6006	0.9401	0.96917	2.383
23.2833	0.3181	9.33889	0.9683	48.7608	0.9477	0.97194	2.383
23.35	0.3178	9.36389	0.9864	48.9211	0.9342	0.97472	2.383
23.4167	0.3188	9.39167	0.9899	49.0811	0.9388	0.9775	2.384
23.4833	0.3131	9.41944	0.9728	49.2414	0.9372	0.98028	2.384
23.5472	0.317	9.44444	0.9728	49.4017	0.9217	0.98306	2.383
23.6139	0.3172	9.47222	0.9695	49.5622	0.9192	0.98583	2.384
23.6806	0.3162	9.49722	0.9646	49.7225	0.9206	0.98861	2.385
23.7472	0.3177	9.525	0.9793	49.8833	0.9173	0.99139	2.384
23.8139	0.3188	9.55	0.9665	49.9639	0.9267	0.99417	2.384
23.8806	0.316	9.57778	0.9686	50.0444	0.8997	0.99694	2.385
23.9472	0.3143	9.60556	0.9797	50.1222	0.9459	0.99972	2.385
24.0128	0.3124	9.63056	0.9728	50.2028	0.9143	1.0025	2.385
24.0794	0.3064	9.65833	0.9633	50.2833	0.9315	1.00528	2.384
24.1461	0.3013	9.68333	0.9847	50.4444	0.9326	1.00806	2.386
24.2128	0.3078	9.71111	0.9698	50.6056	0.9357	1.01083	2.385
24.2794	0.3063	9.73611	0.9791	50.7639	0.9292	1.01361	2.386
24.3461	0.3	9.76389	0.9711	50.925	0.9375	1.01639	2.385
24.4128	0.3073	9.78889	0.9797	51.0861	0.9372	1.01917	2.386
24.4794	0.3012	9.81667	0.9584	51.2472	0.9316	1.02194	2.386
24.5461	0.3076	9.84444	0.9818	51.4056	0.9292	1.02472	2.386
24.6128	0.3018	9.86944	0.9749	51.5667	0.9354	1.0275	2.386
24.6794	0.3009	9.89722	0.9773	51.7278	0.9411	1.03028	2.386
24.7461	0.3042	9.92222	0.96	51.8889	0.9457	1.03306	2.386
24.8128	0.3072	9.95	0.9724	52.0472	0.9355	1.03583	2.387
24.8794	0.3154	9.975	0.9674	52.2083	0.939	1.03861	2.387
24.9461	0.3137	10.0028	0.9767	52.3694	0.9516	1.04139	2.386
25.0128	0.3069	10.0306	0.9683	52.5278	0.9498	1.04417	2.387
25.0794	0.3138	10.0556	0.9948	52.6889	0.9571	1.04694	2.387
25.1461	0.3087	10.0833	0.9679	52.85	0.9221	1.04972	2.387
25.2125	0.314	10.1083	0.9858	52.9306	0.9471	1.0525	2.387
25.2792	0.3122	10.1361	0.9792	53.0111	0.9372	1.05528	2.387
25.3458	0.3082	10.1611	0.9749	53.0917	0.9484	1.05806	2.388
25.4125	0.3166	10.1889	0.9724	53.1694	0.9358	1.06083	2.387
25.4792	0.3125	10.2139	0.9804	53.25	0.9504	1.06361	2.388
25.5458	0.3078	10.2417	0.9805	53.4111	0.952	1.06639	2.389
25.6125	0.3128	10.2694	0.9841	53.5722	0.9567	1.06917	2.388
25.6792	0.3111	10.2944	0.9876	53.7333	0.9408	1.07194	2.388
25.7458	0.307	10.3222	0.9801	53.8917	0.9461	1.07472	2.389
25.8125	0.3063	10.3472	0.9811	54.0528	0.96	1.0775	2.389
25.8792	0.3111	10.375	0.9834	54.2139	0.9659	1.08028	2.389
25.9458	0.3152	10.4	0.9837	54.3722	0.9685	1.08306	2.389
26.0125	0.3029	10.4278	0.9789	54.5333	0.941	1.08583	2.389
26.0792	0.3115	10.4556	0.9764	54.6944	0.952	1.08861	2.39
26.1458	0.3113	10.4806	0.9793	54.8556	0.9636	1.09139	2.389
26.2125	0.3146	10.5083	0.9817	55.0139	0.9504	1.09417	2.389
26.2792	0.3091	10.5333	0.9896	55.175	0.9538	1.09694	2.39
26.3458	0.3075	10.5611	0.9705	55.3361	0.9694	1.09972	2.39
26.4125	0.3118	10.5861	0.9861	55.4972	0.9529	1.1025	2.389
26.4792	0.3072	10.6139	0.9811	55.6556	0.9403	1.10528	2.391
26.5461	0.314	10.6389	0.99	55.8167	0.9491	1.10806	2.39
26.6128	0.3084	10.6667	0.9757	55.8972	0.9651	1.11083	2.39
26.6794	0.3147	10.6944	0.9853	55.9778	0.9638	1.11361	2.39
26.7472	0.308	10.7194	0.9793	56.0583	0.9662	1.11639	2.39
26.8139	0.3124	10.7472	0.9886	56.1361	0.9548	1.11917	2.39
26.8806	0.3111	10.7722	0.9658	56.2167	0.9755	1.12194	2.391
26.9472	0.3121	10.8	0.9815	56.3778	0.9762	1.12472	2.391
27.0139	0.3089	10.825	0.9788	56.5361	0.9659	1.1275	2.391
27.0806	0.3173	10.8528	0.9722	56.6972	0.9664	1.13028	2.391
27.1472	0.3127	10.8806	0.9778	56.8556	0.9742	1.13306	2.392
27.2139	0.3072	10.9056	0.9751	57.0139	0.9801	1.13583	2.392
27.2806	0.31	10.9333	0.9703	57.175	0.9877	1.13861	2.391
27.3472	0.318	10.9583	0.9907	57.3333	0.9863	1.14139	2.392
27.4139	0.3088	10.9861	0.987	57.4944	0.9692	1.14417	2.393
27.4806	0.3102	11.0111	0.9774	57.6528	0.9695	1.14694	2.392
27.5472	0.3137	11.0389	0.9688	57.8139	0.9842	1.14972	2.393
27.6139	0.3067	11.0639	0.9869	57.9722	0.9832	1.1525	2.393
27.6806	0.3168	11.0917	0.9869	58.1333	0.9836	1.15528	2.393
27.7472	0.3208	11.1194	0.9895	58.2917	0.9795	1.15806	2.393
27.8139	0.3079	11.1444	0.98	58.4528	1	1.16083	2.393
27.8806	0.3113	11.1722	0.9761	58.6111	0.9911	1.16361	2.393
27.9472	0.3115	11.1972	0.9903	58.7694	0.9805	1.16639	2.394
28.0139	0.3111	11.225	0.9832	58.85	0.9927	1.16917	2.393
28.0806	0.311	11.25	0.9744	58.9306	0.957	1.17194	2.394
28.1472	0.3111	11.2778	0.9886	59	0.9805	1.17472	2.394
28.2139	0.3088	11.3056	0.9754	59.0788	0.9201	1.1775	2.393
28.2806	0.3161	11.3306	0.9684	59.1589	0.9557	1.18028	2.393
28.3472	0.3191	11.3583	0.9827	59.239	0.934	1.18306	2.394
28.4139	0.3103	11.3833	0.9724	59.3192	0.9583	1.18583	2.394
28.4806	0.3138	11.4111	0.9802	59.3992	0.9378	1.18861	2.395
28.5472	0.3073	11.4361	0.9708	59.4794	0.9665	1.19139	2.394
28.6139	0.3153	11.4639	0.9772	59.6394	0.9458	1.19417	2.394
28.6806	0.3138	11.4889	0.9721	59.7997	0.9499	1.19722	2.395
28.7472	0.3163	11.5167	0.9975	59.96	0.9467	1.2	2.394
28.8139	0.3174	11.5444	0.9999	60.12	0.9519	1.20278	2.395
28.8806	0.3181	11.5694	0.9801	60.2803	0.9531	1.20556	2.395
28.9472	0.3144	11.5972	0.9763	60.4406	0.9576	1.20833	2.395
29.0139	0.3218	11.6222	0.9884	60.6006	0.9541	1.21111	2.395
29.0806	0.3144	11.65	0.9733	60.7608	0.9499	1.21389	2.395
29.1472	0.314	11.675	0.9878	60.9211	0.9575	1.21667	2.395
29.2167	0.3187	11.7028	0.9689	61.0811	0.9478	1.21944	2.396
29.2833	0.314	11.7306	0.9969	61.2414	0.9628	1.22222	2.396
29.35	0.3109	11.7556	0.9791	61.4017	0.9519	1.225	2.396
29.4167	0.3205	11.7833	0.9785	61.5622	0.9554	1.22778	2.396
29.4833	0.3101	11.8083	0.987	61.7225	0.9413	1.23056	2.396
29.55	0.3151	11.8361	0.9874	61.8833	0.9477	1.23333	2.396
29.6167	0.3218	11.8611	0.9724	61.9639	0.9486	1.23611	2.396
29.6833	0.3152	11.8889	0.9874	62.0444	0.9401	1.23889	2.397
29.75	0.3136	11.9139	0.9749	62.1222	0.9515	1.24167	2.397
29.8167	0.3168	11.9417	0.9876	62.2028	0.9424	1.24444	2.396
29.8833	0.3161	11.9694	0.9801	62.2833	0.9619	1.24722	2.398
29.95	0.3206	11.9944	0.9897	62.4444	0.962	1.25	2.397
30.0167	0.3189	12.0222	0.9818	62.6056	0.9607	1.25278	2.397
30.0833	0.3193	12.0472	0.993	62.7639	0.9785	1.25556	2.397
30.15	0.3189	12.075	0.987	62.925	0.9642	1.25833	2.398
30.2167	0.3214	12.1	0.9899	63.0861	0.9621	1.26111	2.398
30.2833	0.3131	12.1278	0.9809	63.2472	0.9836	1.26389	2.398
30.35	0.3205	12.1556	0.9947	63.4056	0.9562	1.26667	2.398
30.4167	0.323	12.1806	0.9927	63.5667	0.9672	1.26944	2.398
30.4833	0.3119	12.2083	0.9863	63.7278	0.9627	1.27222	2.398
30.55	0.3152	12.2333	0.9912	63.8889	0.9586	1.275	2.399
30.6167	0.3214	12.2611	0.9706	64.0472	0.9661	1.27778	2.399
30.6833	0.3167	12.2861	0.9832	64.2083	0.9714	1.28056	2.398
30.75	0.3223	12.3139	0.9848	64.3694	0.9685	1.28333	2.399
30.8167	0.3154	12.3389	0.9855	64.5278	0.9788	1.28611	2.399
30.8833	0.3261	12.3667	0.9909	64.6889	0.9837	1.28889	2.399
30.95	0.3135	12.3944	0.9886	64.85	0.9815	1.29167	2.399
31.0167	0.3196	12.4194	0.976	64.9306	0.9856	1.29444	2.4
31.0833	0.3257	12.4472	0.9958	65.0111	0.9711	1.29722	2.4
31.15	0.3159	12.4722	0.991	65.0917	0.976	1.3	2.4
31.2167	0.3252	12.5	0.9828	65.1694	0.9555	1.30278	2.4
31.2833	0.3185	12.525	0.9796	65.25	0.9828	1.30556	2.399
31.35	0.3195	12.5528	0.9915	65.3306	0.968	1.30833	2.4
31.4167	0.3173	12.5806	0.9844	65.4111	0.9833	1.31111	2.4
31.4833	0.3181	12.6056	0.9962	65.4917	0.9581	1.31389	2.401
31.55	0.3196	12.6333	0.9793	65.5722	0.9767	1.31667	2.4
31.6167	0.3197	12.6583	0.9818	65.7333	0.9751	1.31944	2.401
31.6833	0.3242	12.6861	0.9747	65.8917	0.9818	1.32222	2.401
31.75	0.3159	12.7111	0.9981	66.0528	0.9946	1.325	2.401
31.8167	0.3176	12.7389	0.9979	66.2139	0.9849	1.32778	2.401
31.8833	0.3168	12.7639	0.9918	66.3722	0.9849	1.33056	2.401
31.95	0.3155	12.7917	0.9715	66.5333	1.004	1.33333	2.401
32.0167	0.3244	12.8194	0.9922	66.6944	0.9957	1.33611	2.401
32.0861	0.3228	12.8444	0.992	66.8556	0.9883	1.33889	2.403
32.1528	0.319	12.8722	0.995	67.0139	0.9802	1.34167	2.402
32.2194	0.322	12.8972	0.983	67.175	0.9925	1.34444	2.402
32.2861	0.3238	12.925	0.9978	67.3361	0.9971	1.34722	2.402
32.3528	0.3285	12.95	0.9845	67.4972	0.9948	1.35	2.402
32.4194	0.3168	12.9778	1.001	67.6556	0.9867	1.35278	2.403
32.4861	0.3192	13.0056	0.9851	67.8167	0.9924	1.35556	2.403
32.5528	0.3184	13.0306	0.9901	67.8972	0.9991	1.35833	2.402
32.6194	0.3151	13.0583	0.9771	67.9778	0.9921	1.36111	2.403
32.6861	0.321	13.0833	1.001	68.0583	1.003	1.36389	2.403
32.7528	0.3223	13.1111	0.999	68.1361	0.9778	1.36667	2.403
32.8194	0.3235	13.1361	1.001	68.2167	1.02	1.36944	2.403
32.8861	0.3175	13.1639	0.989	68.2972	0.9773	1.37222	2.403
32.9528	0.3232	13.1889	0.9891	68.3778	1.012	1.375	2.403
33.0194	0.3237	13.2167	0.9795	68.5361	1.006	1.37778	2.404
33.0861	0.3284	13.2444	0.9905	68.6972	1.023	1.38056	2.404
33.1528	0.3256	13.2694	0.9822	68.8556	1.013	1.38333	2.404
33.2194	0.3245	13.2972	1.002	69.0139	0.9953	1.38611	2.404
33.2861	0.3336	13.3222	0.9853	69.175	1.014	1.38889	2.405
33.35	0.3268	13.35	0.9868	69.3333	1.018	1.39167	2.404
33.4167	0.3269	13.375	1.006	69.4944	1.013	1.39444	2.404
33.4833	0.3232	13.4028	1	69.6528	1.015	1.39722	2.405
33.55	0.3238	13.4306	0.9854	69.8139	0.9918	1.4	2.405
33.6167	0.3288	13.4556	0.9847	69.9722	0.9982	1.40278	2.405
33.6833	0.3232	13.4833	0.9871	70.1333	1.007	1.40556	2.405
33.75	0.3244	13.5083	0.989	70.2917	1.006	1.40833	2.405
33.8167	0.3245	13.5361	0.9823	70.4528	0.993	1.41111	2.405
33.8833	0.3183	13.5611	0.9895	70.6111	0.9918	1.41389	2.405
33.95	0.3225	13.5889	0.9959	70.7694	0.9962	1.41667	2.405
34.0139	0.3154	13.6139	0.9825	70.85	0.9933	1.41944	2.406
34.0806	0.3218	13.6417	0.9773	70.9306	0.9904	1.42222	2.406
34.1472	0.3299	13.6694	0.9899	71.0111	1.017	1.425	2.407
34.2139	0.3216	13.6944	0.9908	71.0889	0.9782	1.42778	2.407
34.2806	0.3209	13.7222	0.9965	71.1694	1.008	1.43056	2.407
34.3472	0.3273	13.7472	0.9853	71.3306	1.014	1.43333	2.407
34.4139	0.3235	13.775	1.004	71.4889	1.001	1.43611	2.407
34.4806	0.3251	13.8	0.9878	71.6472	0.9987	1.43889	2.407
34.5472	0.3185	13.8278	0.9973	71.8083	0.9997	1.44167	2.407
34.6139	0.3211	13.8556	0.9945	71.9667	1.02	1.44444	2.407
34.6806	0.3278	13.8806	1.004	72.1278	1	1.44722	2.407
34.7444	0.3241	13.9083	0.9906	72.2861	1.013	1.45	2.407
34.8111	0.3276	13.9333	0.9802	72.4472	0.9989	1.45278	2.408
34.8778	0.3202	13.9611	0.9972	72.6056	1.003	1.45556	2.407
34.9444	0.3282	13.9861	0.9904	72.7667	1.007	1.45833	2.408
35.0111	0.3278	14.0139	1.008	72.925	1.006	1.46111	2.408
35.0778	0.3256	14.0389	0.9856	73.0861	0.9904	1.46389	2.408
35.1444	0.331	14.0667	1.001	73.2444	1.011	1.46667	2.409
35.2111	0.3199	14.0944	0.9872	73.4028	1.014	1.46944	2.408
35.2778	0.3188	14.1194	0.9939	73.5639	1.002	1.47222	2.409
35.3444	0.322	14.1472	0.9825	73.7222	1.005	1.475	2.409
35.4111	0.3254	14.1722	0.9885	73.8028	1.013	1.47778	2.409
35.475	0.326	14.2	0.9816	73.8833	0.9957	1.48056	2.408
35.5417	0.3203	14.225	0.9927	73.9639	1.003	1.48361	2.41
35.6083	0.3204	14.2528	0.9962	74.0417	0.9826	1.48639	2.409
35.675	0.326	14.2806	0.9912	74.1222	1.017	1.48917	2.409
35.7417	0.329	14.3056	0.9871	74.2028	0.9874	1.49194	2.41
35.8083	0.3297	14.3333	0.993	74.2806	1.013	1.49472	2.41
35.875	0.3207	14.3583	0.995	74.4417	1.02	1.4975	2.41
35.9417	0.3248	14.3861	1	74.6	1.008	1.50028	2.41
36.0083	0.3224	14.4111	0.9907	74.7611	1.017	1.50306	2.41
36.075	0.3238	14.4389	1.008	74.9194	1.028	1.50583	2.41
36.1389	0.321	14.4639	0.9903	75.0806	1.019	1.50861	2.411
36.2056	0.3264	14.4917	0.992	75.2389	1.02	1.51139	2.41
36.2722	0.3213	14.5194	0.9852	75.4	1.026	1.51417	2.41
36.3389	0.3297	14.5444	0.9899	75.5583	1.01	1.51694	2.411
36.4056	0.3302	14.5722	0.9815	75.7194	1.021	1.51972	2.412
36.4722	0.3244	14.5972	0.9971	75.8778	1.026	1.5225	2.412
36.5389	0.3232	14.625	1.001	76.0361	1.021	1.52528	2.411
36.6056	0.3349	14.65	0.9953	76.1972	1.027	1.52806	2.412
36.6722	0.3288	14.6778	0.9948	76.3556	1.011	1.53083	2.412
36.7389	0.3246	14.7056	0.9941	76.5167	1.01	1.53361	2.411
36.8056	0.3319	14.7306	0.9966	76.675	1.02	1.53639	2.412
36.8694	0.3326	14.7583	1.002	77	1.033	1.53917	2.413
36.9361	0.3247	14.7833	0.9862	77.0788	0.9351	1.54194	2.413
37.0028	0.3176	14.8111	0.9943	77.1589	0.9383	1.54472	2.413
37.0694	0.3286	14.8361	0.9891	77.239	0.968	1.5475	2.413
37.1361	0.3213	14.8639	0.9903	77.3192	0.9448	1.55028	2.412
37.2028	0.3251	14.8889	0.995	77.3992	0.9409	1.55306	2.413
37.2694	0.3226	14.9167	0.9956	77.4794	0.9417	1.55583	2.413
37.3361	0.3297	14.9444	0.9933	77.5594	0.9387	1.55861	2.413
37.4028	0.326	14.9694	1.001	77.6394	0.9597	1.56139	2.414
37.4694	0.3212	14.9972	1.002	77.7197	0.9344	1.56417	2.413
37.5361	0.3183	15.0222	1.007	77.7997	0.9535	1.56694	2.414
37.6	0.3273	15.05	0.9909	77.8797	0.925	1.56972	2.414
37.6667	0.3235	15.075	1.004	77.96	0.951	1.5725	2.414
37.7333	0.3323	15.1028	1.007	78.12	0.9425	1.57528	2.414
37.8	0.3291	15.1306	1.006	78.2803	0.9741	1.57806	2.414
37.8667	0.3268	15.1556	0.9918	78.6006	0.9701	1.58083	2.414
37.9333	0.3289	15.1833	0.9973	78.7608	0.9495	1.58361	2.415
38	0.3167	15.2083	0.9951	78.9211	0.9378	1.58639	2.415
38.0667	0.3305	15.2361	0.993	79.0811	0.9205	1.58917	2.415
38.1333	0.3284	15.2611	0.9844	79.2414	0.9495	1.59194	2.414
38.2	0.3246	15.2889	1.004	79.4017	0.9543	1.59472	2.415
38.2639	0.3266	15.3139	0.9917	79.5622	0.9732	1.5975	2.415
38.3306	0.3296	15.3417	0.999	79.7225	0.9631	1.60028	2.416
38.3972	0.3289	15.3694	1.006	79.8833	0.9687	1.60306	2.416
38.4639	0.3237	15.3944	1.003	79.9639	0.954	1.60583	2.416
38.5306	0.3239	15.4222	1.002	80.0444	0.9566	1.60861	2.416
38.5972	0.331	15.4472	1.001	80.1222	0.9513	1.61139	2.416
38.6639	0.3314	15.475	0.9985	80.2028	0.9392	1.61417	2.416
38.7306	0.3201	15.5	0.9934	80.2833	0.9547	1.61694	2.416
38.7972	0.3214	15.5278	0.9912	80.3639	0.9388	1.61972	2.418
38.8639	0.3251	15.5556	0.9957	80.4444	0.9625	1.6225	2.417
38.9306	0.3296	15.5806	0.9896	80.525	0.9353	1.62528	2.417
38.9944	0.3323	15.6083	0.9956	80.6056	0.9592	1.62806	2.417
39.0611	0.329	15.6333	1.009	80.6861	0.9542	1.63083	2.417
39.1278	0.3227	15.6611	0.9907	80.7639	0.9511	1.63361	2.418
39.1944	0.3337	15.6861	0.9906	80.925	0.9585	1.63639	2.418
39.2611	0.3301	15.7139	0.9896	81.0861	0.9384	1.63917	2.418
39.3278	0.331	15.7389	0.9916	81.2472	0.9475	1.64194	2.418
39.3944	0.3301	15.7667	0.9964	81.4056	0.9533	1.64472	2.419
39.4611	0.3317	15.7944	0.9971	81.5667	0.9586	1.6475	2.419
39.5278	0.3296	15.8194	0.9927	81.7278	0.9674	1.65028	2.419
39.5944	0.3297	15.8472	0.9962	81.8889	0.9453	1.65306	2.42
39.6611	0.3241	15.8722	1.007	82.0472	0.9482	1.65583	2.418
39.725	0.3323	15.9	1.001	82.2083	0.9751	1.65861	2.42
39.7917	0.3275	15.925	0.999	82.3694	0.9703	1.66139	2.419
39.8583	0.3303	15.9528	1.008	82.5278	0.9634	1.66417	2.42
39.925	0.3302	15.9806	0.9983	82.6889	0.9395	1.66694	2.42
39.9917	0.3285	16.0056	1.005	82.85	0.9484	1.66972	2.42
40.0583	0.3212	16.0333	0.9893	82.9306	0.9818	1.6725	2.421
40.125	0.3288	16.0583	1.002	83.0111	0.9552	1.67528	2.42
40.1917	0.3271	16.0861	0.9892	83.0917	0.9755	1.67806	2.42
40.2583	0.324	16.1111	1.01	83.1694	0.9701	1.68083	2.421
40.325	0.3305	16.1389	1.013	83.25	0.9662	1.68361	2.421
40.3889	0.3254	16.1639	0.994	83.3306	0.9424	1.68639	2.42
40.4556	0.331	16.1917	0.9869	83.4111	0.9508	1.68917	2.421
40.5222	0.3311	16.2194	1.007	83.4917	0.9438	1.69194	2.422
40.5889	0.3342	16.2444	0.9968	83.5722	0.9513	1.69472	2.421
40.6556	0.3311	16.2722	1.016	83.6528	0.9417	1.6975	2.422
40.7222	0.3276	16.2972	0.9848	83.7333	0.9658	1.70028	2.422
40.7889	0.327	16.325	1.001	83.8111	0.9327	1.70306	2.422
40.8556	0.3279	16.35	0.9976	83.8917	0.9707	1.70583	2.422
40.9222	0.332	16.3778	1.013	84.0528	0.9973	1.70861	2.423
40.9889	0.3307	16.4056	1	84.2139	0.9873	1.71139	2.422
41.0556	0.328	16.4306	0.9992	84.3722	0.9785	1.71417	2.422
41.1194	0.3323	16.4583	0.9908	84.5333	0.993	1.71694	2.423
41.1861	0.3335	16.4833	0.9989	84.6944	0.9855	1.71972	2.423
41.2528	0.3255	16.5111	0.995	84.8556	0.9759	1.7225	2.423
41.3194	0.3311	16.5361	1.001	85.0139	1.009	1.72528	2.424
41.3861	0.332	16.5639	0.9958	85.175	0.9866	1.72806	2.423
41.4528	0.3277	16.5889	1.001	85.3361	0.9974	1.73083	2.424
41.5194	0.3296	16.6167	0.9992	85.4972	0.9885	1.73361	2.424
41.5861	0.3277	16.6444	0.9993	85.6556	0.9933	1.73639	2.424
41.6528	0.3237	16.6694	0.9929	85.8167	0.9956	1.73917	2.424
41.7194	0.3298	16.6972	1.012	85.9778	0.9888	1.74194	2.424
41.7861	0.3264	16.7222	0.984	86	0.9992	1.74472	2.425
41.85	0.3306	16.75	1.002			1.7475	2.424
41.9167	0.3219	16.775	0.9866			1.75028	2.426
41.9833	0.3255	16.8028	1.003			1.75306	2.425
42.05	0.3246	16.8306	0.9922			1.75583	2.426
42.1167	0.326	16.8556	0.993			1.75861	2.426
42.1833	0.3254	16.8833	0.9963			1.76139	2.426
42.25	0.329	16.9083	1.001			1.76417	2.426
42.3167	0.329	16.9361	0.9894			1.76722	2.427
42.3833	0.329	16.9611	0.9907			1.77	2.426
42.45	0.3231	16.9889	0.9979			1.77278	2.427
42.5139	0.3266	17.0139	0.9966			1.77556	2.427
42.5806	0.328	17.0417	0.9902			1.77833	2.427
42.6472	0.3322	17.0694	0.9957			1.78111	2.426
42.7139	0.3278	17.0944	0.9928			1.78389	2.428
42.7806	0.3255	17.1222	0.9884			1.78667	2.427
42.8472	0.3304	17.1472	0.9878			1.78944	2.428
42.9139	0.3207	17.175	1.003			1.79222	2.428
42.9806	0.3317	17.2	0.9936			1.795	2.429
43.0472	0.3335	17.2278	0.9875			1.79778	2.429
43.1139	0.332	17.2556	0.9931			1.80056	2.428
43.1806	0.3328	17.2806	0.9897			1.80333	2.428
43.2444	0.3398	17.3083	0.9962			1.80611	2.429
43.3111	0.3311	17.3333	0.9973			1.80889	2.429
43.3778	0.3288	17.3611	1			1.81167	2.429
43.4444	0.3339	17.3861	0.9929			1.81444	2.428
43.5111	0.3296	17.4139	1.007			1.81722	2.43
43.5778	0.3277	17.4389	1.005			1.82	2.43
43.6444	0.3258	17.4667	0.9939			1.82278	2.43
43.7111	0.3288	17.4944	0.9866			1.82556	2.43
43.7778	0.3341	17.5194	0.9948			1.82833	2.431
43.8444	0.3266	17.5472	1.007			1.83111	2.431
43.9111	0.3287	17.5722	0.9958			1.83389	2.431
43.975	0.3358	17.6	0.982			1.83667	2.431
44.0417	0.3317	17.625	0.9976			1.83944	2.431
44.1083	0.3354	17.6528	0.9902			1.84222	2.431
44.175	0.3351	17.6806	0.9816			1.845	2.431
44.2417	0.3343	17.7056	0.9773			1.84778	2.432
44.3083	0.3325	17.7333	1			1.85056	2.432
44.375	0.3326	17.7583	0.9833			1.85333	2.432
44.4417	0.3308	17.7861	1.002			1.85611	2.432
44.5083	0.334	17.8111	0.986			1.85889	2.433
44.575	0.3271	17.8389	0.9986			1.86167	2.433
44.6389	0.3349	17.8639	0.9913			1.86444	2.433
44.7056	0.333	17.8917	0.9942			1.86722	2.433
44.7722	0.3297	17.9194	1.008			1.87	2.434
44.8389	0.3372	17.9444	0.999			1.87278	2.434
44.9056	0.3311	17.9722	0.9831			1.87556	2.434
44.9722	0.3224	17.9972	0.9884			1.87833	2.434
45.0389	0.3355	18.025	0.989			1.88111	2.434
45.1056	0.3305	18.05	0.9941			1.88389	2.434
45.1722	0.3338	18.0778	0.9828			1.88667	2.435
45.2389	0.3357	18.1056	0.9982			1.88944	2.434
45.3056	0.33	18.1306	0.9908			1.89222	2.434
45.3694	0.3317	18.1583	0.9928			1.895	2.436
45.4361	0.3297	18.1833	0.9926			1.89778	2.435
45.5028	0.3352	18.2111	1			1.90056	2.436
45.5694	0.331	18.2361	0.994			1.90333	2.435
45.6361	0.3244	18.2639	1.001			1.90611	2.436
45.7028	0.3355	18.2889	1.006			1.90889	2.436
45.7694	0.3334	18.3167	0.9869			1.91167	2.436
45.8361	0.3332	18.3444	0.9932			1.91444	2.436
45.9028	0.3316	18.3694	0.9999			1.91722	2.436
45.9694	0.3321	18.3972	0.9938			1.92	2.438
46.0361	0.337	18.4222	0.9845			1.92278	2.437
46.1	0.3294	18.45	0.992			1.92556	2.438
46.1667	0.3238	18.475	1			1.92833	2.438
46.2333	0.3357	18.5028	0.9927			1.93111	2.438
46.3	0.3323	18.5306	0.9927			1.93389	2.438
46.3667	0.3244	18.5556	0.9941			1.93667	2.438
46.4333	0.3258	18.5833	0.998			1.93944	2.439
46.5	0.3307	18.6083	0.992			1.94222	2.439
46.5667	0.3372	18.6361	0.9835			1.945	2.439
46.6333	0.3386	18.6611	0.9966			1.94778	2.439
46.7	0.3401	18.6889	0.98			1.95056	2.44
46.7639	0.331	18.7139	0.9967			1.95333	2.44
46.8306	0.3375	18.7417	0.9853			1.95611	2.44
46.8972	0.3311	18.7694	0.9947			1.95889	2.44
46.9639	0.333	18.7944	0.9864			1.96167	2.441
47.0306	0.336	18.8222	1			1.96444	2.441
47.0972	0.3355	18.8472	0.987			1.96722	2.44
47.1639	0.3321	18.875	0.996			1.97	2.442
47.2306	0.3354	18.9	0.9932			1.97278	2.441
47.2972	0.3327	18.9278	0.9783			1.97556	2.442
47.3639	0.3453	18.9556	0.9927			1.97833	2.442
47.4306	0.3388	18.9806	0.9921			1.98111	2.443
47.4944	0.3369	19.0083	0.9827			1.98389	2.443
47.5611	0.3312	19.0333	1.008			1.98667	2.442
47.6278	0.3316	19.0611	0.9843			1.98944	2.443
47.6944	0.3368	19.0861	0.9844			1.99222	2.442
47.7611	0.3367	19.1139	0.9954			1.995	2.444
47.8278	0.3379	19.1389	0.997			1.99778	2.444
47.8944	0.3349	19.1667	0.9919			2.00056	2.444
47.9611	0.3339	19.1944	0.9978			2.00333	2.443
48.0278	0.3403	19.2194	0.9943			2.00611	2.445
48.0944	0.3438	19.2472	1.01			2.00889	2.444
48.1611	0.3318	19.2722	0.9978			2.01167	2.445
48.225	0.3317	19.3	0.9982			2.01444	2.445
48.2917	0.3384	19.325	0.9963			2.01722	2.446
48.3583	0.3405	19.3528	0.9957			2.02	2.446
48.425	0.3358	19.3806	0.9898			2.02278	2.446
48.4917	0.3368	19.4056	1.003			2.02556	2.446
48.5583	0.3426	19.4333	0.9899			2.02833	2.447
48.625	0.3351	19.4583	0.9968			2.03111	2.446
48.6917	0.3309	19.4861	0.9965			2.03389	2.447
48.7583	0.336	19.5111	1.004			2.03667	2.447
48.825	0.3302	19.5389	1.006			2.03944	2.447
48.8889	0.3309	19.5639	1.007			2.04222	2.448
48.9556	0.3325	19.5917	0.9989			2.045	2.448
49.0222	0.3387	19.6194	0.9952			2.04778	2.448
49.0889	0.3376	19.6444	0.9923			2.05083	2.448
49.1556	0.3308	19.6722	0.9931			2.05361	2.449
49.2222	0.3403	19.6972	0.9972			2.05639	2.449
49.2889	0.3379	19.725	0.9966			2.05917	2.449
49.3556	0.3359	19.75	0.9904			2.06194	2.448
49.4222	0.3297	19.7778	0.9877			2.06472	2.449
49.4889	0.3383	19.8056	0.9978			2.0675	2.45
49.5556	0.3396	19.8306	0.987			2.07028	2.45
49.6194	0.3354	19.8583	1.006			2.07306	2.45
49.6861	0.3348	19.8833	1			2.07583	2.451
49.7528	0.3358	19.9111	1.001			2.07861	2.451
49.8194	0.3351	19.9361	0.9861			2.08139	2.451
49.8861	0.3323	19.9639	1.007			2.08417	2.452
49.9528	0.3339	19.9889	0.9928			2.08694	2.452
50.0194	0.3387	20.0167	1.011			2.08972	2.451
50.0861	0.3341	20.0444	0.9899			2.0925	2.452
50.1528	0.3349	20.0694	0.997			2.09528	2.452
50.2194	0.3423	20.0972	0.9877			2.09806	2.452
50.2861	0.3366	20.1222	1.016			2.10083	2.454
50.3517	0.3156	20.15	1.001			2.10361	2.453
50.4183	0.3165	20.175	1.007			2.10639	2.454
50.485	0.314	20.2028	0.9911			2.10917	2.453
50.5517	0.3196	20.2306	1.004			2.11194	2.454
50.6183	0.3179	20.2556	1.011			2.11472	2.454
50.685	0.3138	20.2833	0.9909			2.1175	2.455
50.7517	0.3161	20.3083	0.9859			2.12028	2.456
50.8183	0.3116	20.3361	1.004			2.12306	2.455
50.885	0.3105	20.3611	1.008			2.12583	2.456
50.9517	0.3139	20.3889	1.006			2.12861	2.456
51.0183	0.3151	20.4139	0.9918			2.13139	2.456
51.085	0.314	20.4417	0.9945			2.13417	2.456
51.1517	0.3188	20.4694	0.985			2.13694	2.457
51.2183	0.3166	20.4944	0.9996			2.13972	2.457
51.285	0.3137	20.5222	0.9892			2.1425	2.457
51.3517	0.3166	20.5472	1.009			2.14528	2.457
51.4183	0.3151	20.575	0.9864			2.14806	2.458
51.485	0.3174	20.6	1.002			2.15083	2.459
51.5514	0.3162	20.6278	1.007			2.15361	2.459
51.6181	0.316	20.6556	1.02			2.15639	2.458
51.6847	0.3129	20.6806	0.9965			2.15917	2.459
51.7514	0.3156	20.7083	1			2.16194	2.459
51.8181	0.3164	20.7333	0.9893			2.16472	2.459
51.8847	0.3137	20.7611	1.003			2.1675	2.459
51.9514	0.3121	20.7861	0.9971			2.17028	2.461
52.0181	0.3143	20.8139	1.014			2.17306	2.46
52.0847	0.3154	20.8389	0.9882			2.17583	2.461
52.1514	0.3146	20.8667	1.002			2.17861	2.46
52.2181	0.3163	20.8944	0.9913			2.18139	2.462
52.2847	0.3169	20.9194	0.9987			2.18417	2.462
52.3514	0.3148	20.9472	1.005			2.18694	2.463
52.4181	0.3132	20.9722	1.009			2.18972	2.462
52.4847	0.3164	21	1.005			2.1925	2.463
52.5514	0.3143	21.025	1.003			2.19528	2.462
52.6181	0.3178	21.0528	0.9921			2.19806	2.463
52.6847	0.3152	21.0806	1.005			2.20083	2.464
52.7514	0.3171	21.1056	1.007			2.20361	2.463
52.8181	0.3189	21.1333	1.004			2.20639	2.464
52.885	0.3137	21.1583	1.007			2.20917	2.465
52.9517	0.3177	21.1861	1.005			2.21194	2.464
53.0183	0.3189	21.2111	0.9921			2.21472	2.465
53.0861	0.3159	21.2389	1.004			2.2175	2.464
53.1528	0.3167	21.2639	0.9956			2.22028	2.466
53.2194	0.3198	21.2917	1.007			2.22306	2.466
53.2861	0.3157	21.3194	0.9946			2.22583	2.466
53.3528	0.3138	21.3444	1.013			2.22861	2.466
53.4194	0.3184	21.3722	0.9952			2.23139	2.467
53.4861	0.3178	21.3972	1.015			2.23417	2.467
53.5528	0.3155	21.425	0.9963			2.23694	2.467
53.6194	0.3176	21.45	1.007			2.23972	2.468
53.6861	0.3147	21.4778	0.9928			2.2425	2.468
53.7528	0.3202	21.5056	1.007			2.24528	2.468
53.8194	0.3146	21.5306	0.9976			2.24806	2.469
53.8861	0.3166	21.5583	1.003			2.25083	2.469
53.9528	0.3184	21.5833	0.9985			2.25361	2.47
54.0194	0.3143	21.6111	0.9998			2.25639	2.469
54.0861	0.3191	21.6361	1			2.25917	2.471
54.1528	0.3171	21.6639	0.9964			2.26194	2.471
54.2194	0.3184	21.6889	1.002			2.26472	2.469
54.2861	0.3165	21.7167	1.007			2.2675	2.471
54.3528	0.3153	21.7444	1.001			2.27028	2.471
54.4194	0.3162	21.7694	1.014			2.27306	2.471
54.4861	0.3181	21.7972	1.005			2.27583	2.471
54.5528	0.3142	21.8222	1.009			2.27861	2.472
54.6194	0.3167	21.85	0.9992			2.28139	2.472
54.6861	0.3164	21.875	1.005			2.28417	2.472
54.7528	0.3164	21.9028	0.9932			2.28694	2.473
54.8194	0.3195	21.9306	1.001			2.28972	2.473
54.8861	0.3209	21.9556	1.001			2.2925	2.474
54.9528	0.3144	21.9833	1.004			2.29528	2.474
55.0194	0.3188	22.0083	0.9976			2.29806	2.474
55.0861	0.3154	22.0361	1.009			2.30083	2.474
55.1528	0.3128	22.0611	1.01			2.30361	2.474
55.2194	0.3183	22.0889	0.9962			2.30639	2.475
55.2861	0.3189	22.1139	1.005			2.30917	2.476
55.3528	0.3191	22.1417	1.01			2.31194	2.475
55.4194	0.3148	22.1694	0.9932			2.31472	2.476
55.4861	0.3166	22.1944	1.005			2.3175	2.477
55.5556	0.3158	22.2222	1.002			2.32028	2.477
55.6222	0.3198	22.2472	1.018			2.32306	2.477
55.6889	0.3192	22.275	0.9908			2.32583	2.478
55.7556	0.3157	22.3	1.004			2.32861	2.478
55.8222	0.317	22.3278	0.9976			2.33139	2.478
55.8889	0.3165	22.3556	1.007			2.33417	2.478
55.9556	0.3164	22.3806	0.9929			2.33722	2.479
56.0222	0.3145	22.4083	0.9986			2.34	2.479
56.0889	0.3195	22.4333	1.002			2.34278	2.48
56.1556	0.3152	22.4611	1.008			2.34556	2.479
56.2222	0.3182	22.4861	0.9913			2.34833	2.481
56.2889	0.3151	22.5139	1.008			2.35111	2.48
56.3556	0.319	22.5389	0.9982			2.35389	2.48
56.4222	0.3205	22.5667	1.004			2.35667	2.481
56.4889	0.3183	22.5944	0.9983			2.35944	2.481
56.5556	0.3197	22.6194	1.012			2.36222	2.483
56.6222	0.3179	22.6472	0.9984			2.365	2.483
56.6889	0.3172	22.6722	1.007			2.36778	2.483
56.7556	0.3145	22.7	1			2.37056	2.483
56.8222	0.3189	22.725	1.001			2.37333	2.482
56.8889	0.3209	22.7528	0.9929			2.37611	2.483
56.9556	0.3175	22.7806	1.013			2.37889	2.484
57.0222	0.3164	22.8056	1.011			2.38167	2.485
57.0889	0.317	22.8333	1.005			2.38444	2.484
57.1556	0.3192	22.8583	0.9957			2.38722	2.484
57.2222	0.3153	22.8861	1.006			2.39	2.485
57.2889	0.3203	22.9111	0.9986			2.39278	2.486
57.3556	0.323	22.9389	1.007			2.39556	2.485
57.4222	0.3183	22.9639	1.006			2.39833	2.486
57.4889	0.322	22.9917	1.014			2.40111	2.486
57.5556	0.3197	23.0194	0.9889			2.40389	2.487
57.6222	0.3218	23.0444	1.011			2.40667	2.487
57.6889	0.3164	23.0722	1.005			2.40944	2.488
57.7556	0.3181	23.0972	1.013			2.41222	2.488
57.8222	0.322	23.125	0.9948			2.415	2.488
57.8889	0.317	23.15	1.004			2.41778	2.488
57.9556	0.321	23.1778	0.9983			2.42056	2.489
58.0222	0.3164	23.2056	1.004			2.42333	2.49
58.0889	0.3198	23.2306	0.9985			2.42611	2.49
58.1556	0.3222	23.2583	1.009			2.42889	2.49
58.2222	0.3192	23.2833	1.006			2.43167	2.491
58.2889	0.3227	23.3111	1.008			2.43444	2.49
58.3556	0.3199	23.3361	0.9929			2.43722	2.49
58.425	0.3195	23.3639	1.018			2.44	2.491
58.4917	0.3215	23.3889	0.9914			2.44278	2.492
58.5583	0.3232	23.4167	1.001			2.44556	2.492
58.625	0.3194	23.4444	1.004			2.44833	2.492
58.6917	0.3184	23.4694	1.01			2.45111	2.492
58.7583	0.324	23.4972	0.9898			2.45389	2.492
58.825	0.3173	23.5222	0.9963			2.45667	2.494
58.8917	0.3203	23.55	0.9963			2.45944	2.494
58.9583	0.3167	23.575	1.01			2.46222	2.493
59.025	0.3211	23.6028	1.005			2.465	2.493
59.0917	0.3203	23.6306	1.01			2.46778	2.494
59.1583	0.322	23.6556	1.002			2.47056	2.495
59.225	0.3189	23.6833	1.002			2.47333	2.494
59.2917	0.322	23.7083	1.009			2.47611	2.496
59.3583	0.3227	23.7361	1.012			2.47889	2.496
59.425	0.3219	23.7611	1.008			2.48167	2.496
59.4917	0.322	23.7889	0.9946			2.48444	2.496
59.5583	0.3206	23.8139	1.01			2.48722	2.496
59.625	0.3217	23.8417	1.007			2.49	2.497
59.6889	0.3206	23.8694	1.002			2.49278	2.497
59.7556	0.3205	23.8944	1.01			2.49556	2.497
59.8222	0.3204	23.9222	1.02			2.49833	2.497
59.8889	0.3197	23.9472	1.002			2.50111	2.498
59.9556	0.3203	23.975	1.009			2.50389	2.499
60.0222	0.323	24	1.005			2.50667	2.498
60.0889	0.3257	24.0278	1.005			2.50944	2.499
60.1556	0.3231	24.0556	1.004			2.51222	2.499
60.2222	0.3229	24.0806	1			2.515	2.5
60.2889	0.3273	24.1083	1.021			2.51778	2.499
60.3528	0.3212	24.1333	1.009			2.52056	2.5
60.4194	0.3202	24.1611	1.003			2.52333	2.501
60.4861	0.3189	24.1861	1			2.52611	2.5
60.5528	0.3238	24.2139	1.004			2.52889	2.501
60.6194	0.3208	24.2389	1.007			2.53167	2.501
60.6861	0.3202	24.2667	0.9956			2.53444	2.502
60.7528	0.3246	24.2944	1.015			2.53722	2.501
60.8194	0.3201	24.3194	1.006			2.54	2.501
60.8861	0.322	24.3472	1.02			2.54278	2.503
60.9528	0.3194	24.3722	0.9899			2.54556	2.503
61.0194	0.3205	24.4	1.004			2.54833	2.503
61.0833	0.3199	24.425	0.9878			2.55111	2.503
61.15	0.3244	24.4528	1.012			2.55389	2.504
61.2167	0.3208	24.4806	1.024			2.55667	2.503
61.2833	0.3229	24.5056	1.001			2.55944	2.504
61.35	0.3232	24.5333	0.9905			2.56222	2.504
61.4167	0.3229	24.5583	1.01			2.565	2.504
61.4833	0.3244	24.5861	1.009			2.56778	2.505
61.55	0.3219	24.6111	1.009			2.57056	2.505
61.6167	0.3235	24.6389	0.9991			2.57333	2.505
61.6833	0.3255	24.6639	1.004			2.57611	2.505
61.75	0.3223	24.6917	0.9986			2.57889	2.505
61.8139	0.323	24.7194	1.006			2.58167	2.506
61.8806	0.3248	24.7444	0.9906			2.58444	2.507
61.9472	0.3205	24.7722	1.006			2.58722	2.507
62.0139	0.3202	24.7972	1.001			2.59	2.506
62.0806	0.3232	24.825	1.014			2.59278	2.506
62.1472	0.3224	24.85	1.004			2.59556	2.507
62.2139	0.319	24.8778	0.9993			2.59833	2.506
62.2806	0.3252	24.9056	0.9859			2.60111	2.507
62.3472	0.3228	24.9306	1.001			2.60389	2.507
62.4139	0.3223	24.9583	0.9952			2.60667	2.508
62.4778	0.3236	24.9833	0.9909			2.60944	2.509
62.5444	0.3221	25.0111	0.9892			2.61222	2.509
62.6111	0.3203	25.0361	1.004			2.615	2.508
62.6778	0.3208	25.0639	0.9967			2.61778	2.509
62.7444	0.3237	25.0889	0.9965			2.62083	2.509
62.8111	0.3166	25.1167	0.9948			2.62361	2.509
62.8778	0.3229	25.1444	1.003			2.62639	2.51
62.9444	0.3245	25.1694	0.9995			2.62917	2.509
63.0111	0.3187	25.1972	1.006			2.63194	2.51
63.0778	0.326	25.2222	0.9952			2.63472	2.51
63.1444	0.3251	25.25	1.015			2.6375	2.51
63.2083	0.3242	25.275	0.9934			2.64028	2.511
63.275	0.3229	25.3028	1.004			2.64306	2.511
63.3417	0.3244	25.3306	1			2.64583	2.511
63.4083	0.3231	25.3556	1.004			2.64861	2.512
63.475	0.3237	25.3833	0.9929			2.65139	2.512
63.5417	0.321	25.4083	1.006			2.65417	2.512
63.6083	0.3213	25.4361	0.9915			2.65694	2.513
63.675	0.3218	25.4611	0.9988			2.65972	2.513
63.7417	0.3221	25.4889	0.9878			2.6625	2.514
63.8083	0.3238	25.5139	1.001			2.66528	2.512
63.875	0.3199	25.5417	0.9941			2.66806	2.513
63.9389	0.3239	25.5694	1.005			2.67083	2.513
64.0056	0.3224	25.5944	1.002			2.67361	2.513
64.0722	0.3196	25.6222	0.9992			2.67639	2.513
64.1389	0.3247	25.6472	0.999			2.67917	2.513
64.2056	0.3201	25.675	0.9995			2.68194	2.514
64.2722	0.3172	25.7	1.009			2.68472	2.514
64.3389	0.3208	25.7278	1			2.6875	2.515
64.4056	0.3212	25.7556	1.001			2.69028	2.515
64.4722	0.3227	25.7806	1.003			2.69306	2.514
64.5389	0.3233	25.8083	0.9843			2.69583	2.515
64.6028	0.3215	25.8333	1.001			2.69861	2.515
64.6694	0.3189	25.8611	0.9936			2.70139	2.515
64.7361	0.3181	25.8861	1.018			2.70417	2.516
64.8028	0.3226	25.9139	0.9971			2.70694	2.515
64.8694	0.324	25.9389	1.004			2.70972	2.516
64.9361	0.3211	25.9667	0.9907			2.7125	2.517
65.0028	0.3189	25.9944	1.008			2.71528	2.516
65.0694	0.3182	26.0194	0.9881			2.71806	2.517
65.1361	0.3204	26.0472	1.003			2.72083	2.517
65.2028	0.3203	26.0722	1.005			2.72361	2.517
65.2694	0.3159	26.1	1.008			2.72639	2.517
65.3333	0.3178	26.125	0.9876			2.72917	2.517
65.4	0.3181	26.1528	0.9982			2.73194	2.517
65.4667	0.3214	26.1806	0.9999			2.73472	2.518
65.5333	0.3182	26.2056	1.004			2.7375	2.517
65.6	0.3202	26.2333	0.9961			2.74028	2.518
65.6667	0.3178	26.2583	1.014			2.74306	2.518
65.7333	0.3152	26.2861	0.9951			2.74583	2.518
65.8	0.3169	26.3111	1.005			2.74861	2.518
65.8667	0.3166	26.3389	1.012			2.75139	2.518
65.9333	0.3192	26.3639	1.007			2.75417	2.519
66	0.3227	26.3917	0.9911			2.75694	2.518
66.0639	0.3205	26.4194	1.001			2.75972	2.519
66.1306	0.3176	26.4444	1.007			2.7625	2.52
66.1972	0.3216	26.4722	1.011			2.76528	2.52
66.2639	0.3203	26.4972	0.9924			2.76806	2.52
66.3306	0.3198	26.525	1.002			2.77083	2.519
66.3972	0.3185	26.55	0.9984			2.77361	2.519
66.4639	0.3198	26.5778	1.001			2.77639	2.519
66.5306	0.3179	26.6056	1.004			2.78056	2.52
66.5972	0.3239	26.6306	1.014			2.78333	2.521
66.6639	0.3186	26.6583	1			2.78611	2.52
66.7278	0.3199	26.6833	0.9973			2.78889	2.521
66.7944	0.3201	26.7111	0.9947			2.79167	2.52
66.8611	0.3196	26.7361	1.007			2.79444	2.52
66.9278	0.3233	26.7639	0.9888			2.79722	2.52
66.9944	0.3184	26.7889	0.9984			2.8	2.52
67.0611	0.3223	26.8167	0.9928			2.80278	2.52
67.1278	0.32	26.8444	0.9966			2.80556	2.521
67.1944	0.3209	26.8694	1.009			2.80833	2.52
67.2611	0.3256	26.8972	1.007			2.81111	2.521
67.3278	0.3223	26.9222	0.9975			2.81389	2.522
67.3944	0.3229	26.95	1.005			2.81667	2.521
67.4583	0.3223	26.975	1.015			2.81944	2.522
67.525	0.3194	27.0028	1.004			2.82222	2.522
67.5917	0.3257	27.0306	0.9929			2.825	2.522
67.6583	0.3211	27.0556	1.006			2.82778	2.523
67.725	0.3215	27.0833	0.9971			2.83056	2.522
67.7917	0.3254	27.1083	1.016			2.83333	2.523
67.8583	0.3252	27.1361	0.9922			2.83611	2.522
67.925	0.3218	27.1611	0.9983			2.83889	2.523
67.9917	0.3222	27.1889	1.009			2.84167	2.523
68.0583	0.3238	27.2139	1			2.84444	2.523
68.125	0.3217	27.2417	1.008			2.84722	2.523
68.1889	0.3258	27.2694	1.011			2.85	2.523
68.2556	0.3226	27.2944	1.006			2.85278	2.522
68.3222	0.3251	27.3222	1.013			2.85556	2.524
68.3889	0.3276	27.3472	1.015			2.85833	2.523
68.4556	0.3232	27.375	1.01			2.86111	2.523
68.5222	0.3263	27.4	0.9994			2.86389	2.524
68.5889	0.3228	27.4278	1.019			2.86667	2.523
68.6556	0.3213	27.4556	1.001			2.86944	2.524
68.7222	0.3225	27.4806	1.008			2.87222	2.524
68.7889	0.3262	27.5083	1			2.875	2.524
68.8528	0.3261	27.5333	1.011			2.87778	2.525
68.9194	0.3262	27.5611	1.008			2.88056	2.523
68.9861	0.3223	27.5861	1.004			2.88333	2.524
69.0528	0.3241	27.6139	1.002			2.88611	2.525
69.1194	0.325	27.6389	1.019			2.88889	2.525
69.1861	0.327	27.6667	0.9997			2.89167	2.525
69.2528	0.3279	27.6944	1.007			2.89444	2.524
69.3194	0.3244	27.7194	1.017			2.89722	2.526
69.3861	0.3228	27.7472	1.009			2.9	2.525
69.4528	0.3228	27.7722	1.005			2.90278	2.525
69.5194	0.3271	27.8	1			2.90556	2.525
69.5833	0.3253	27.8278	1.007			2.90833	2.525
69.65	0.3265	27.8556	1.024			2.91111	2.525
69.7167	0.3248	27.8833	1.001			2.91389	2.526
69.7833	0.3247	27.9111	0.9999			2.91667	2.526
69.85	0.3266	27.9389	0.9992			2.91944	2.526
69.9167	0.3264	27.9667	1.002			2.92222	2.525
69.9833	0.3254	27.9944	1.009			2.925	2.527
70.05	0.3229	28.0222	1.008			2.92778	2.525
70.1167	0.3232	28.05	0.9998			2.93056	2.526
70.1833	0.3264	28.0778	1.012			2.93333	2.527
70.25	0.3288	28.1056	1.008			2.93611	2.526
70.3139	0.3259	28.1056	1.014			2.93889	2.527
70.3806	0.3266	28.1333	0.9981			2.94167	2.526
70.4472	0.3265	28.1611	1.025			2.94444	2.526
70.5139	0.3253	28.1889	0.999			2.94722	2.527
70.5806	0.3242	28.2167	1.01			2.95	2.526
70.6472	0.3288	28.2444	1.013			2.95278	2.526
70.7139	0.3252	28.2722	1.013			2.95556	2.526
70.7806	0.3292	28.3	0.9887			2.95833	2.526
70.8472	0.3256	28.3278	1.017			2.96111	2.527
70.9139	0.3261	28.3556	1.015			2.96389	2.527
70.9778	0.3287	28.3833	1.007			2.96667	2.528
71.0444	0.3246	28.4111	1.006			2.96944	2.528
71.1111	0.3285	28.4389	1.016			2.97222	2.529
71.1778	0.3264	28.4667	1.003			2.975	2.527
71.2444	0.323	28.4944	1.008			2.97778	2.528
71.3111	0.3259	28.5222	1.006			2.98056	2.528
71.3778	0.3283	28.55	1.011			2.98333	2.529
71.4444	0.3284	28.5778	1.01			2.98611	2.528
71.5111	0.3277	28.6056	1.002			2.98889	2.528
71.5778	0.3253	28.6333	1.009			2.99167	2.529
71.6444	0.3276	28.66	0.9982			2.99444	2.528
71.7083	0.333	28.6867	1.01			2.99722	2.529
71.775	0.3255	28.7133	1.009			3	2.527
71.8417	0.3285	28.74	1.018			3.00278	2.528
71.9083	0.3251	28.7667	1.016			3.00556	2.529
71.975	0.3286	28.7933	1.012			3.00833	2.528
72.0417	0.3277	28.82	1.011			3.01111	2.529
72.1083	0.3302	28.8467	1.002			3.01389	2.529
72.175	0.3257	28.8733	1.014			3.01667	2.528
72.2417	0.3259	28.9	1.004			3.01944	2.529
72.3083	0.3296	28.9267	0.9938			3.02222	2.529
72.375	0.3292	28.9533	1.014			3.025	2.529
72.4389	0.3285	28.98	1.005			3.02778	2.529
72.5056	0.3289	29.0067	1.003			3.03056	2.529
72.5722	0.327	29.0333	0.9949			3.03333	2.529
72.6389	0.3298	29.06	1.001			3.03611	2.529
72.7056	0.3264	29.0867	1.001			3.03889	2.528
72.7722	0.33	29.1133	1			3.04167	2.529
72.8389	0.3259	29.14	1.013			3.04444	2.53
72.9056	0.328	29.1667	0.9923			3.04722	2.529
72.9722	0.3307	29.1933	1.001			3.05	2.529
73.0389	0.3316	29.22	1.006			3.05278	2.53
73.1028	0.332	29.2467	1.02			3.05556	2.53
73.1694	0.3286	29.2733	0.9976			3.05833	2.529
73.2361	0.3278	29.3	1.005			3.06111	2.529
73.3028	0.3285	29.3267	0.9921			3.06389	2.53
73.3694	0.3332	29.3533	1.006			3.06667	2.529
73.4361	0.33	29.38	0.9932			3.06944	2.53
73.5028	0.3281	29.4067	1.012			3.07222	2.53
73.5694	0.3307	29.4333	1.011			3.075	2.53
73.6361	0.3309	29.46	1.017			3.07778	2.53
73.7028	0.3282	29.4867	0.9972			3.08056	2.529
73.7694	0.3284	29.5133	1.004			3.08333	2.529
73.8333	0.3273	29.54	1.006			3.08611	2.53
73.9	0.325	29.5667	1.003			3.08889	2.53
73.9667	0.3297	29.5933	1.014			3.09167	2.529
74.0333	0.3307	29.62	1.001			3.09444	2.53
74.1	0.3303	29.6467	1.004			3.09722	2.529
74.1667	0.3324	29.6733	1.006			3.1	2.531
74.2333	0.3248	29.7	1.006			3.10278	2.531
74.3	0.3292	29.7267	1.015			3.10556	2.531
74.3667	0.326	29.7533	1.011			3.10833	2.53
74.4333	0.3298	29.78	0.9934			3.11111	2.531
74.5	0.3268	29.8067	1.015			3.11389	2.531
74.5639	0.3247	29.8333	1.01			3.11667	2.53
74.6294	0.3309	29.8597	0.9897			3.11944	2.531
74.6961	0.3268	29.8864	0.997			3.12222	2.531
74.7628	0.3271	29.9131	1.004			3.125	2.531
74.8294	0.3379	29.9397	1.005			3.12778	2.531
74.8961	0.3355	29.9664	0.9961			3.13056	2.532
74.9628	0.3323	29.9931	1.013			3.13333	2.53
75.0294	0.3277	30.0197	1.009			3.13611	2.532
75.0961	0.3305	30.0464	1.007			3.13889	2.532
75.1628	0.3285	30.0731	1.001			3.14167	2.531
75.2294	0.3325	30.0997	1.013			3.14444	2.532
75.2961	0.3348	30.1264	0.9929			3.14722	2.532
75.3628	0.3309	30.1531	1.014			3.15	2.531
75.4294	0.3441	30.1797	1.018			3.15278	2.53
75.4961	0.3351	30.2064	1.025			3.15556	2.531
75.5628	0.3349	30.2331	0.9983			3.15833	2.532
75.6294	0.3309	30.2597	0.9945			3.16111	2.531
75.6961	0.3272	30.2864	1.005			3.16389	2.532
75.7628	0.3305	30.3131	1.005			3.16667	2.531
75.8292	0.3325	30.3397	1.008			3.16944	2.532
75.8958	0.3244	30.3664	1.006			3.17222	2.53
75.9625	0.3337	30.3931	1.002			3.175	2.532
76.0292	0.328	30.4197	1.013			3.17778	2.532
76.0958	0.3229	30.4464	0.9942			3.18056	2.532
76.1625	0.3343	30.4731	1.015			3.18333	2.532
76.2292	0.3252	30.4997	0.9935			3.18611	2.532
76.2958	0.3274	30.5264	0.9964			3.18889	2.532
76.3625	0.3344	30.5531	1.001			3.19167	2.531
76.4292	0.3303	30.5797	1.014			3.19444	2.532
76.4958	0.3308	30.6064	0.995			3.19722	2.532
76.5625	0.332	30.6331	0.9951			3.2	2.532
76.6292	0.3341	30.6597	0.9978			3.20278	2.532
76.6958	0.3352	30.6864	1.004			3.20556	2.532
76.7625	0.3375	30.7131	1.008			3.20833	2.531
76.8292	0.3355	30.7397	1.015			3.21111	2.532
76.8958	0.3323	30.7664	0.986			3.21389	2.532
76.9625	0.3331	30.7931	1.004			3.21667	2.531
77.0292	0.3301	30.8197	1.016			3.21944	2.531
77.0958	0.3351	30.8464	1.003			3.22222	2.531
77.1628	0.3253	30.8731	0.9934			3.225	2.533
77.2294	0.3331	30.8997	0.9974			3.22778	2.532
77.2961	0.3366	30.9264	1.015			3.23056	2.532
77.3639	0.3246	30.9531	1.001			3.23333	2.533
77.4306	0.329	30.9797	0.9953			3.23611	2.531
77.4972	0.3351	31.0064	1.005			3.23889	2.533
77.5639	0.3409	31.0331	1.007			3.24167	2.532
77.6306	0.3382	31.0597	1.006			3.24444	2.532
77.6972	0.3358	31.0864	1.002			3.24722	2.533
77.7639	0.3394	31.1131	1			3.25	2.532
77.8306	0.33	31.14	1.005			3.25278	2.534
77.8972	0.336	31.1667	1.009			3.25556	2.533
77.9639	0.3413	31.1933	1.019			3.25833	2.532
78.0306	0.3407	31.22	1.005			3.26111	2.532
78.0972	0.3381	31.2467	0.9962			3.26389	2.533
78.1639	0.3401	31.2733	0.9952			3.26667	2.532
78.2306	0.3349	31.3	1.009			3.26944	2.533
78.2972	0.3355	31.3267	1.011			3.27222	2.532
78.3639	0.3454	31.3533	1.016			3.275	2.532
78.4306	0.3357	31.3789	0.9956			3.27778	2.533
78.4972	0.3386	31.4067	1.017			3.28056	2.532
78.5639	0.3371	31.4344	1.002			3.28333	2.532
78.6306	0.3423	31.4594	1.012			3.28611	2.534
78.6972	0.3372	31.4872	1.007			3.28889	2.533
78.7639	0.3479	31.5122	1.007			3.29167	2.532
78.8306	0.3403	31.54	0.9929			3.29444	2.533
78.8972	0.3412	31.5678	1.01			3.29722	2.534
78.9639	0.3414	31.5928	1.029			3.3	2.534
79.0306	0.3403	31.6206	1.019			3.30278	2.533
79.0972	0.3421	31.6483	0.9992			3.30556	2.532
79.1639	0.3378	31.6733	1.016			3.30833	2.533
79.2306	0.3355	31.7011	1.011			3.31111	2.533
79.2972	0.3438	31.7261	1.006			3.31389	2.534
79.3639	0.3478	31.7539	0.9935			3.31667	2.533
79.4306	0.3419	31.7817	1.01			3.31944	2.533
79.4972	0.3385	31.8067	0.9868			3.32222	2.533
79.5639	0.3419	31.8344	1.016			3.325	2.533
79.6306	0.3408	31.8594	1.008			3.32778	2.533
79.6972	0.3434	31.8872	1.013			3.33056	2.534
79.7639	0.3442	31.915	0.9991			3.33333	2.533
79.8333	0.3418	31.94	1.018			3.33611	2.532
79.9	0.3435	31.9678	1.024			3.33889	2.533
79.9667	0.3376	31.9928	1.009			3.34167	2.533
80.0333	0.3412	32.0206	0.9999			3.34444	2.534
80.1	0.3375	32.0483	1			3.34722	2.534
80.1667	0.3403	32.0733	1.003			3.35	2.533
80.2333	0.3408	32.1011	1.011			3.35278	2.535
80.3	0.3392	32.1261	1			3.35556	2.535
80.3667	0.3441	32.1539	1.014			3.35833	2.534
80.4333	0.3383	32.1817	0.989			3.36111	2.533
80.5	0.3355	32.2067	1.007			3.36389	2.535
80.5667	0.3362	32.2344	1.003			3.36667	2.534
80.6333	0.3334	32.2622	1.005			3.36944	2.533
80.7	0.3449	32.2872	0.9855			3.37222	2.534
80.7667	0.3367	32.315	1.005			3.375	2.535
80.8333	0.3468	32.34	1.02			3.37778	2.534
80.9	0.341	32.3678	1.008			3.38056	2.534
80.9667	0.3366	32.3956	1.004			3.38333	2.534
81.0333	0.3473	32.4206	1.012			3.38611	2.534
81.1	0.3437	32.4483	1.018			3.38889	2.534
81.1667	0.3448	32.4733	1.011			3.39167	2.534
81.2333	0.3452	32.5011	0.9962			3.39444	2.535
81.3	0.3467	32.5289	1.003			3.39722	2.535
81.3667	0.34	32.5539	0.9991			3.4	2.534
81.4333	0.3474	32.5817	1.022			3.40278	2.533
81.5	0.3422	32.6067	1.002			3.40556	2.535
81.5667	0.3377	32.6344	0.9986			3.40833	2.535
81.6333	0.3448	32.6622	1.004			3.41111	2.535
81.7	0.3445	32.6872	1.023			3.41389	2.534
81.7667	0.335	32.715	1.015			3.41667	2.535
81.8333	0.3418	32.7428	1.013			3.41944	2.535
81.9	0.3402	32.7678	1.001			3.42222	2.535
81.9667	0.3387	32.7956	1.011			3.425	2.534
82.0333	0.3444	32.8206	1.013			3.42778	2.535
82.1	0.3465	32.8483	1.015			3.43056	2.535
82.1667	0.3451	32.8761	1			3.43333	2.533
82.2333	0.3384	32.9011	1.023			3.43611	2.535
82.3	0.3439	32.9289	0.9989			3.43889	2.535
82.3667	0.3382	32.9539	1.01			3.44167	2.535
82.4333	0.3485	32.9817	0.9986			3.44444	2.535
82.5	0.3431	33.0094	1.014			3.44722	2.535
82.5667	0.3404	33.0344	0.9991			3.45	2.535
82.6333	0.3412	33.0622	1.022			3.45278	2.533
82.7028	0.3405	33.0872	1.014			3.45556	2.534
82.7694	0.3439	33.115	1.009			3.45833	2.535
82.8361	0.3444	33.1428	1.012			3.46111	2.535
82.9028	0.3455	33.1678	1.013			3.46389	2.535
82.9694	0.342	33.1956	1.014			3.46667	2.535
83.0361	0.3444	33.2206	1.01			3.46944	2.534
83.1028	0.3467	33.2483	1.009			3.47222	2.535
83.1694	0.3459	33.2761	1.024			3.475	2.534
83.2361	0.3541	33.3011	1.009			3.47778	2.535
83.3028	0.3431	33.3289	1.016			3.48056	2.535
83.3694	0.3389	33.3567	1.003			3.48333	2.535
83.4361	0.3421	33.3817	1.017			3.48611	2.535
83.5028	0.3368	33.4094	1.009			3.48889	2.535
83.5694	0.3527	33.4344	1.017			3.49167	2.535
83.6361	0.3395	33.4622	1.004			3.49444	2.535
83.7028	0.3411	33.49	1.013			3.49722	2.534
83.7694	0.3387	33.515	0.9988			3.5	2.535
83.8361	0.3448	33.5428	1.01			3.50278	2.535
83.9028	0.3465	33.5678	1.01			3.50556	2.535
83.9667	0.3405	33.5956	1.022			3.50833	2.535
84.0333	0.3507	33.6233	0.9968			3.51111	2.535
84.1	0.3492	33.6483	1.021			3.51389	2.535
84.1667	0.3527	33.6761	1.011			3.51667	2.535
84.2333	0.3412	33.7011	1.018			3.51944	2.534
84.3	0.3446	33.7289	1.003			3.52222	2.536
84.3667	0.3477	33.7567	1.017			3.525	2.535
84.4333	0.3417	33.7817	1.005			3.52778	2.535
84.5	0.3498	33.8094	1.012			3.53056	2.535
84.5667	0.3489	33.8344	1.007			3.53333	2.535
84.6306	0.346	33.8622	1.025			3.53611	2.535
84.6972	0.3392	33.89	1.017			3.53889	2.535
84.7639	0.3466	33.915	1.013			3.54167	2.534
84.8306	0.3467	33.9428	1.004			3.54444	2.535
84.8972	0.343	33.9706	1.017			3.54722	2.535
84.9639	0.3454	33.9956	1.007			3.55	2.534
85.0306	0.3485	34.0233	1.013			3.55278	2.536
85.0972	0.3487	34.0483	1.02			3.55556	2.536
85.1639	0.3425	34.0761	1.014			3.55833	2.536
85.2306	0.3524	34.1039	1.013			3.56111	2.536
85.2972	0.3511	34.1289	1.024			3.56389	2.534
85.3611	0.3471	34.1567	1.011			3.56667	2.536
85.4278	0.3457	34.1817	1.027			3.56944	2.537
85.4944	0.3446	34.2094	1.005			3.57222	2.535
85.5611	0.3444	34.2372	1.024			3.575	2.535
85.6278	0.3466	34.2622	1.012			3.57778	2.535
85.6944	0.3471	34.29	1.009			3.58056	2.536
85.7611	0.3437	34.315	1.021			3.58333	2.536
85.8278	0.3422	34.3428	1.023			3.58611	2.535
85.8944	0.3473	34.3706	1.011			3.58889	2.536
85.9611	0.3495	34.3956	1.015			3.59167	2.536
86.0278	0.3462	34.4233	1.018			3.59444	2.536
86.0917	0.3466	34.4511	1.037			3.59722	2.536
86.1583	0.351	34.4761	1.008			3.6	2.537
86.225	0.3442	34.5039	1.011			3.60278	2.535
86.2917	0.3483	34.5289	1.009			3.60556	2.536
86.3583	0.3445	34.5567	1.016			3.60833	2.536
86.425	0.351	34.5844	1.011			3.61111	2.536
86.4917	0.3509	34.6094	1.033			3.61389	2.536
86.5583	0.3463	34.6372	1.014			3.61667	2.537
86.625	0.3474	34.6622	1.03			3.61944	2.537
86.6917	0.343	34.69	1.029			3.62222	2.537
86.7556	0.3414	34.7178	1.032			3.625	2.536
86.8222	0.3448	34.7428	1.012			3.62778	2.536
86.8889	0.3535	34.7706	1.015			3.63056	2.536
86.9556	0.3509	34.7956	1.031			3.63333	2.537
87.0222	0.3471	34.8233	1.026			3.63611	2.535
87.0889	0.3469	34.8511	1.018			3.63889	2.537
87.1556	0.3516	34.8761	1.031			3.64167	2.536
87.2222	0.3476	34.9039	1.016			3.64444	2.536
87.2889	0.3468	34.9289	1.027			3.64722	2.537
87.3556	0.3492	34.9567	1.019			3.65	2.537
87.4222	0.3443	34.9844	1.02			3.65278	2.537
87.4861	0.3481	35.0094	1.019			3.65556	2.538
87.5528	0.3572	35.0372	1.021			3.65833	2.537
87.6194	0.3427	35.065	1.031			3.66111	2.537
87.6861	0.3491	35.09	1.04			3.66389	2.537
87.7528	0.3571	35.1178	1.025			3.66667	2.537
87.8194	0.3539	35.1428	1.017			3.66944	2.537
87.8861	0.3469	35.1706	1.02			3.67222	2.537
87.9528	0.3394	35.1983	1.028			3.675	2.536
88.0194	0.3541	35.2233	1.011			3.67778	2.538
88.0861	0.3489	35.2511	1.03			3.68056	2.536
88.1528	0.3463	35.2761	1.022			3.68333	2.537
88.2167	0.3453	35.3039	1.03			3.68611	2.537
88.2833	0.3479	35.3317	1.01			3.68889	2.537
88.35	0.3499	35.3567	1.021			3.69167	2.537
88.4167	0.3439	35.3844	1.015			3.69444	2.536
88.4833	0.347	35.4094	1.021			3.69722	2.538
88.55	0.3488	35.4372	1.029			3.7	2.537
88.6167	0.3484	35.465	1.032			3.70278	2.537
88.6833	0.3441	35.49	1.031			3.70556	2.536
88.75	0.3398	35.5178	1.027			3.70833	2.537
88.8167	0.3457	35.5428	1.024			3.71111	2.538
88.8806	0.3483	35.5706	1.033			3.71389	2.536
88.9472	0.3451	35.5983	1.019			3.71667	2.536
89.0139	0.3456	35.6233	1.016			3.71944	2.537
89.0806	0.3507	35.6511	1.017			3.72222	2.538
89.1472	0.3497	35.6789	1.026			3.725	2.538
89.2139	0.345	35.7039	1.012			3.72778	2.538
89.2806	0.3454	35.7317	1.04			3.73056	2.537
89.3472	0.3395	35.7567	1.024			3.73333	2.538
89.4139	0.343	35.7844	1.026			3.73611	2.539
89.4806	0.3464	35.8122	1.019			3.73889	2.537
89.5472	0.3422	35.8372	1.026			3.74167	2.538
89.6111	0.3492	35.865	1.001			3.74444	2.537
89.6778	0.3399	35.89	1.018			3.74722	2.538
89.7444	0.3447	35.9178	1.029			3.75	2.538
89.8111	0.3493	35.9456	1.038			3.75278	2.537
89.8778	0.3458	35.9706	1.008			3.75556	2.538
89.9444	0.3482	35.9983	1.02			3.75833	2.537
90.0111	0.3492	36.0233	1.012			3.76111	2.538
90.0778	0.3399	36.0511	1.023			3.76389	2.539
90.1444	0.3507	36.0789	1.017			3.76667	2.537
90.2111	0.3552	36.1039	1.028			3.76944	2.538
90.2778	0.3431	36.1317	1.031			3.77222	2.537
90.3417	0.3462	36.1594	1.028			3.775	2.538
90.4083	0.3459	36.1844	1.019			3.77778	2.537
90.475	0.3438	36.2122	1.037			3.78056	2.537
90.5417	0.3454	36.2372	1.019			3.78333	2.537
90.6083	0.3507	36.265	1.017			3.78611	2.537
90.675	0.3421	36.2928	1.029			3.78889	2.538
90.7417	0.3523	36.3178	1.048			3.79167	2.538
90.8083	0.3394	36.3456	1.019			3.79444	2.539
90.875	0.3472	36.3706	1.013			3.79722	2.538
90.9417	0.3486	36.3983	1.017			3.8	2.538
91.0056	0.3446	36.4261	1.022			3.80278	2.538
91.0722	0.3427	36.4511	1.012			3.80556	2.538
91.1389	0.3455	36.4789	1.026			3.80833	2.538
91.2056	0.3472	36.5039	1.022			3.81111	2.538
91.2722	0.3527	36.5317	1.025			3.81389	2.538
91.3389	0.3474	36.5594	1.02			3.81667	2.537
91.4056	0.3476	36.5844	1.029			3.81944	2.538
91.4722	0.3526	36.6122	1.025			3.82222	2.538
91.5389	0.3451	36.6372	1.02			3.825	2.538
91.6056	0.3464	36.665	1.036			3.82778	2.538
91.6722	0.3539	36.6928	1.034			3.83056	2.538
91.7361	0.3496	36.7178	1.019			3.83333	2.537
91.8028	0.3502	36.7456	1.023			3.83611	2.537
91.8694	0.3502	36.7733	1.032			3.83889	2.537
91.9361	0.3462	36.7983	1.03			3.84167	2.538
92.0028	0.3436	36.8261	1.031			3.84444	2.538
92.0694	0.3475	36.8511	1.024			3.84722	2.539
92.1361	0.3507	36.8789	1.043			3.85	2.539
92.2028	0.3487	36.9067	1.037			3.85278	2.539
92.2694	0.3485	36.9317	1.023			3.85556	2.537
92.3361	0.3511	36.9594	1.022			3.85833	2.539
92.4028	0.3459	36.9844	1.036			3.86111	2.539
92.4667	0.3553	37.0122	1.027			3.86389	2.538
92.5333	0.3455	37.04	1.027			3.86667	2.538
92.6	0.3503	37.065	1.023			3.86944	2.539
92.6667	0.3456	37.0928	1.019			3.87222	2.539
92.7333	0.3507	37.1178	1.02			3.875	2.539
92.8	0.3525	37.1456	1.04			3.87778	2.538
92.8667	0.3511	37.1733	1.01			3.88056	2.538
92.9333	0.3461	37.1983	1.023			3.88333	2.538
93	0.3454	37.2261	1.016			3.88611	2.539
93.0667	0.3563	37.2511	1.025			3.88889	2.538
93.1306	0.3509	37.2789	1.037			3.89167	2.538
93.1972	0.3484	37.3067	1.035			3.89444	2.539
93.2639	0.3521	37.3317	1.021			3.89722	2.538
93.3306	0.3449	37.3594	1.032			3.9	2.537
93.3972	0.3405	37.3872	1.03			3.90278	2.538
93.4639	0.3544	37.4122	1.022			3.90556	2.539
93.5306	0.3532	37.44	1.041			3.90833	2.538
93.5972	0.346	37.465	1.032			3.91111	2.539
93.6639	0.3527	37.4928	1.036			3.91389	2.538
93.7306	0.3524	37.5206	1.038			3.91667	2.538
93.7972	0.3555	37.5456	1.013			3.91944	2.537
93.8611	0.344	37.5733	1.042			3.92222	2.54
93.9278	0.3499	37.5983	1.026			3.925	2.538
93.9944	0.3452	37.6261	1.041			3.92778	2.54
94.0611	0.3471	37.6539	1.03			3.93056	2.538
94.1278	0.3517	37.6789	1.031			3.93333	2.539
94.1944	0.3501	37.7067	1.036			3.93611	2.538
94.2611	0.3449	37.7317	1.033			3.93889	2.538
94.3278	0.3572	37.7594	1.038			3.94167	2.537
94.3944	0.3534	37.7872	1.038			3.94444	2.537
94.4611	0.3497	37.8122	1.028			3.94722	2.539
94.5278	0.3555	37.84	1.032			3.95	2.539
94.5917	0.3541	37.865	1.04			3.95278	2.537
94.6583	0.3476	37.8928	1.026			3.95556	2.537
94.725	0.3545	37.9178	1.033			3.95833	2.538
94.7917	0.3448	37.9456	1.035			3.96111	2.538
94.8583	0.3465	37.9706	1.033			3.96389	2.538
94.925	0.349	37.9983	1.05			3.96667	2.539
94.9917	0.3479	38.0261	1.042			3.96944	2.538
95.0583	0.3542	38.0511	1.023			3.97222	2.538
95.125	0.3488	38.0789	1.032			3.975	2.538
95.1917	0.3516	38.1039	1.032			3.97778	2.539
95.2556	0.35	38.1317	1.042			3.98056	2.538
95.3222	0.3543	38.1567	1.03			3.98333	2.538
95.3889	0.3571	38.1844	1.034			3.98611	2.538
95.4556	0.3589	38.2122	1.039			3.98889	2.537
95.5222	0.3671	38.2372	1.031			3.99167	2.539
95.5889	0.3594	38.265	1.033			3.99444	2.538
95.6556	0.3566	38.29	1.034			3.99722	2.538
95.7222	0.355	38.3178	1.03			4	2.536
95.7889	0.3567	38.3428	1.046			4.00278	2.537
95.8556	0.3516	38.3706	1.018			4.00556	2.537
95.9222	0.3595	38.3956	1.036			4.00833	2.538
95.9861	0.352	38.4233	1.043			4.01111	2.538
96.0528	0.3574	38.4511	1.015			4.01389	2.538
96.1194	0.3519	38.4761	1.041			4.01667	2.537
96.1861	0.3468	38.5039	1.038			4.01944	2.538
96.2528	0.3491	38.5289	1.024			4.02222	2.538
96.3194	0.3571	38.5567	1.048			4.025	2.538
96.3861	0.3538	38.5817	1.043			4.02778	2.538
96.4528	0.3553	38.6094	1.041			4.03056	2.538
96.5194	0.3545	38.6372	1.038			4.03333	2.538
96.5861	0.3534	38.6622	1.036			4.03611	2.538
96.6528	0.3524	38.69	1.042			4.03889	2.537
96.7167	0.3549	38.715	1.035			4.04167	2.539
96.7833	0.3467	38.7428	1.052			4.04444	2.537
96.85	0.3488	38.7678	1.052			4.04722	2.537
96.9167	0.3517	38.7956	1.04			4.05	2.538
96.9833	0.3526	38.8206	1.04			4.05278	2.538
97.05	0.3522	38.8483	1.04			4.05556	2.537
97.1167	0.3491	38.8761	1.065			4.05833	2.538
97.1833	0.3536	38.9011	1.042			4.06111	2.539
97.25	0.3488	38.9289	1.041			4.06389	2.539
97.3167	0.3507	38.9539	1.048			4.06667	2.538
97.3806	0.3505	38.9817	1.057			4.06944	2.538
97.4472	0.352	39.0067	1.047			4.07222	2.537
97.5139	0.353	39.0344	1.038			4.075	2.539
97.5806	0.3587	39.0622	1.04			4.07778	2.538
97.6472	0.3555	39.0872	1.033			4.08056	2.538
97.7139	0.3488	39.115	1.041			4.08333	2.538
97.7806	0.3594	39.14	1.041			4.08611	2.538
97.8472	0.3492	39.1678	1.045			4.08889	2.538
97.9139	0.3551	39.1928	1.026			4.09167	2.538
97.9806	0.3479	39.2206	1.047			4.09444	2.539
98.0472	0.3604	39.2456	1.056			4.09722	2.539
98.1111	0.3568	39.2733	1.046			4.1	2.538
98.1778	0.3509	39.3011	1.03			4.10278	2.538
98.2444	0.3507	39.3261	1.047			4.10556	2.538
98.3111	0.3508	39.3539	1.036			4.10833	2.538
98.3778	0.3472	39.3789	1.038			4.11111	2.539
98.4444	0.3544	39.4067	1.03			4.11389	2.538
98.5111	0.3637	39.4317	1.036			4.11667	2.539
98.5778	0.3505	39.4594	1.028			4.11944	2.537
98.6444	0.353	39.4872	1.035			4.12222	2.537
98.7111	0.3549	39.5122	1.067			4.125	2.539
98.7778	0.3498	39.54	1.061			4.12778	2.539
98.8417	0.3504	39.565	1.06			4.13056	2.538
98.9083	0.3501	39.5928	1.047			4.13333	2.539
98.975	0.3481	39.6178	1.049			4.13611	2.538
99.0417	0.354	39.6456	1.044			4.13889	2.539
99.1083	0.3546	39.6706	1.036			4.14167	2.538
99.175	0.3529	39.6983	1.05			4.14444	2.539
99.2417	0.3582	39.7261	1.028			4.14722	2.539
99.3083	0.3528	39.7511	1.045			4.15	2.539
99.375	0.3519	39.7789	1.04			4.15278	2.537
99.4417	0.3567	39.8039	1.05			4.15556	2.537
99.5056	0.357	39.8317	1.033			4.15833	2.539
99.5722	0.3598	39.8567	1.058			4.16111	2.538
99.6389	0.3506	39.8844	1.075			4.16389	2.539
99.7056	0.3606	39.9122	1.034			4.16667	2.538
99.7722	0.357	39.9372	1.036			4.16944	2.537
99.8389	0.3541	39.965	1.053			4.17222	2.539
99.9056	0.3446	39.99	1.062			4.175	2.538
99.9722	0.3568	40.0178	1.043			4.17778	2.539
100.039	0.352	40.0428	1.041			4.18056	2.54
100.106	0.356	40.0706	1.056			4.18333	2.538
100.172	0.3587	40.0956	1.046			4.18611	2.539
100.236	0.3632	40.1233	1.05			4.18889	2.538
100.303	0.3559	40.1511	1.058			4.19167	2.539
100.369	0.3542	40.1761	1.049			4.19444	2.538
100.436	0.3485	40.2039	1.044			4.19722	2.539
100.503	0.3487	40.2289	1.047			4.2	2.539
100.569	0.3556	40.2567	1.067			4.20278	2.539
100.636	0.353	40.2817	1.039			4.20556	2.539
100.703	0.3564	40.3094	1.059			4.20833	2.54
100.769	0.3596	40.3372	1.063			4.21111	2.538
100.836	0.3568	40.3622	1.041			4.21389	2.538
100.903	0.3487	40.39	1.053			4.21667	2.539
100.968	0.3265	40.415	1.045			4.21944	2.54
101.035	0.33	40.4428	1.043			4.22222	2.539
101.102	0.3278	40.4678	1.038			4.225	2.538
101.168	0.3298	40.4956	1.045			4.22778	2.538
101.235	0.3272	40.5206	1.05			4.23056	2.538
101.302	0.3256	40.5483	1.053			4.23333	2.539
101.368	0.3263	40.5761	1.05			4.23611	2.539
101.435	0.3273	40.6011	1.054			4.23889	2.539
101.502	0.3255	40.6289	1.058			4.24167	2.54
101.568	0.3294	40.6539	1.04			4.24444	2.539
101.635	0.3269	40.6817	1.039			4.24722	2.538
101.702	0.3283	40.7067	1.04			4.25	2.539
101.768	0.3335	40.7344	1.043			4.25278	2.54
101.835	0.3262	40.7622	1.04			4.25556	2.539
101.902	0.3302	40.7872	1.037			4.25833	2.538
101.968	0.3315	40.815	1.046			4.26111	2.539
102.035	0.328	40.84	1.039			4.26389	2.538
102.102	0.3276	40.8678	1.058			4.26667	2.54
102.168	0.3279	40.8928	1.053			4.26944	2.539
102.235	0.3255	40.9206	1.04			4.27222	2.539
102.301	0.3246	40.9456	1.036			4.275	2.54
102.368	0.329	40.9733	1.035			4.27778	2.539
102.435	0.3266	41.0011	1.055			4.28056	2.541
102.501	0.3274	41.0261	1.045			4.28333	2.539
102.568	0.331	41.0539	1.047			4.28611	2.54
102.635	0.3258	41.0789	1.045			4.28889	2.539
102.701	0.3343	41.1067	1.044			4.29167	2.539
102.768	0.332	41.1317	1.033			4.29444	2.54
102.835	0.3311	41.1594	1.048			4.29722	2.539
102.901	0.3312	41.1872	1.052			4.3	2.541
102.968	0.3326	41.2122	1.048			4.30278	2.539
103.035	0.3295	41.24	1.039			4.30556	2.54
103.101	0.329	41.265	1.066			4.30833	2.54
103.168	0.3306	41.2928	1.052			4.31111	2.54
103.235	0.3335	41.3178	1.044			4.31389	2.541
103.301	0.3296	41.3456	1.048			4.31667	2.54
103.368	0.3323	41.3706	1.059			4.31944	2.54
103.435	0.3306	41.3983	1.04			4.32222	2.539
103.502	0.3318	41.4261	1.054			4.325	2.541
103.568	0.331	41.4511	1.056			4.32778	2.54
103.635	0.3339	41.4789	1.068			4.33056	2.541
103.703	0.3295	41.5039	1.046			4.33333	2.54
103.769	0.3305	41.5317	1.05			4.33611	2.54
103.836	0.3332	41.5567	1.042			4.33889	2.541
103.903	0.3341	41.5844	1.056			4.34167	2.54
103.969	0.3293	41.6122	1.063			4.34444	2.542
104.036	0.3328	41.6372	1.066			4.34722	2.54
104.103	0.3358	41.665	1.039			4.35	2.54
104.169	0.3311	41.69	1.063			4.35278	2.542
104.236	0.3329	41.7178	1.064			4.35556	2.541
104.303	0.3345	41.7428	1.063			4.35833	2.541
104.369	0.3325	41.7706	1.05			4.36111	2.541
104.436	0.3336	41.7956	1.06			4.36389	2.54
104.503	0.3324	41.8233	1.066			4.36667	2.539
104.569	0.33	41.8511	1.059			4.36944	2.541
104.636	0.3288	41.8761	1.057			4.37222	2.541
104.703	0.3348	41.9039	1.083			4.375	2.54
104.769	0.3321	41.9289	1.06			4.37778	2.541
104.836	0.332	41.9567	1.053			4.38056	2.541
104.903	0.3316	41.9817	1.05			4.38333	2.54
104.969	0.3311	42.0094	1.062			4.38611	2.542
105.036	0.335	42.0372	1.052			4.38889	2.541
105.103	0.3309	42.0622	1.041			4.39167	2.542
105.169	0.3307	42.09	1.066			4.39444	2.541
105.236	0.3324	42.115	1.057			4.39722	2.542
105.303	0.3313	42.1428	1.067			4.4	2.542
105.369	0.3345	42.1678	1.071			4.40278	2.542
105.436	0.3334	42.1956	1.056			4.40556	2.542
105.503	0.336	42.2206	1.053			4.40833	2.54
105.569	0.333	42.2483	1.071			4.41111	2.54
105.636	0.3333	42.2761	1.054			4.41389	2.541
105.703	0.337	42.3011	1.045			4.41667	2.541
105.769	0.3354	42.3289	1.046			4.41944	2.541
105.836	0.3332	42.3539	1.065			4.42222	2.542
105.903	0.3309	42.3817	1.045			4.425	2.542
105.969	0.3334	42.4067	1.063			4.42778	2.542
106.036	0.332	42.4344	1.063			4.43056	2.54
106.103	0.3409	42.4622	1.066			4.43333	2.541
106.172	0.3363	42.4872	1.039			4.43611	2.543
106.239	0.3341	42.515	1.065			4.43889	2.542
106.306	0.3372	42.54	1.057			4.44167	2.541
106.372	0.3376	42.5678	1.063			4.44444	2.541
106.439	0.335	42.5928	1.051			4.44722	2.541
106.506	0.3318	42.6206	1.074			4.45	2.542
106.572	0.3356	42.6456	1.047			4.45278	2.543
106.639	0.3345	42.6733	1.064			4.45556	2.543
106.706	0.3337	42.7011	1.055			4.45833	2.542
106.772	0.3346	42.7261	1.06			4.46111	2.543
106.839	0.3382	42.7539	1.04			4.46389	2.54
106.906	0.3366	42.7789	1.073			4.46667	2.542
106.972	0.3358	42.8067	1.051			4.46944	2.542
107.039	0.336	42.8317	1.073			4.47222	2.541
107.106	0.3366	42.8594	1.049			4.475	2.542
107.172	0.3366	42.8872	1.073			4.47778	2.543
107.239	0.3377	42.9122	1.052			4.48056	2.542
107.306	0.3378	42.94	1.057			4.48333	2.541
107.372	0.3385	42.965	1.08			4.48611	2.542
107.439	0.339	42.9928	1.058			4.48889	2.543
107.506	0.3342	43.0178	1.037			4.49167	2.542
107.572	0.3352	43.0456	1.066			4.49444	2.543
107.639	0.3386	43.0706	1.046			4.49722	2.542
107.706	0.3374	43.0983	1.074			4.5	2.542
107.772	0.3379	43.1261	1.047			4.50278	2.542
107.839	0.3368	43.1511	1.067			4.50556	2.541
107.906	0.3356	43.1789	1.043			4.50833	2.543
107.972	0.3367	43.2039	1.073			4.51111	2.544
108.039	0.3388	43.2317	1.071			4.51389	2.542
108.106	0.337	43.2567	1.059			4.51667	2.543
108.172	0.3416	43.2844	1.053			4.51944	2.543
108.239	0.3386	43.3122	1.076			4.52222	2.543
108.306	0.343	43.3372	1.063			4.525	2.543
108.372	0.3395	43.365	1.073			4.52778	2.542
108.439	0.3363	43.39	1.052			4.53056	2.543
108.506	0.3369	43.4178	1.061			4.53333	2.543
108.572	0.3394	43.4428	1.06			4.53611	2.543
108.639	0.3386	43.4706	1.056			4.53889	2.544
108.706	0.3368	43.4956	1.075			4.54167	2.543
108.772	0.337	43.5233	1.076			4.54444	2.542
108.839	0.3383	43.5511	1.059			4.54722	2.544
108.906	0.3398	43.5761	1.071			4.55	2.542
108.972	0.3358	43.6039	1.07			4.55278	2.543
109.042	0.3372	43.6289	1.077			4.55556	2.543
109.108	0.3387	43.6567	1.053			4.55833	2.543
109.175	0.3404	43.6817	1.065			4.56111	2.542
109.242	0.3369	43.7094	1.069			4.56389	2.544
109.308	0.3403	43.7372	1.068			4.56667	2.543
109.375	0.3371	43.7622	1.048			4.56944	2.544
109.442	0.3394	43.79	1.074			4.57222	2.543
109.508	0.3395	43.815	1.053			4.575	2.542
109.575	0.3422	43.8428	1.062			4.57778	2.543
109.642	0.3415	43.8678	1.062			4.58056	2.543
109.708	0.3435	43.8956	1.049			4.58333	2.542
109.775	0.3435	43.9206	1.055			4.58611	2.542
109.842	0.3408	43.9483	1.054			4.58889	2.543
109.908	0.3396	43.9761	1.061			4.59167	2.543
109.975	0.3377	44.0011	1.068			4.59444	2.543
110.042	0.3401	44.0289	1.056			4.59722	2.542
110.108	0.3414	44.0539	1.068			4.6	2.542
110.175	0.3419	44.0817	1.062			4.60278	2.544
110.242	0.3392	44.1067	1.069			4.60556	2.542
110.306	0.3364	44.1344	1.066			4.60833	2.542
110.372	0.3415	44.1622	1.086			4.61111	2.542
110.439	0.3383	44.1872	1.077			4.61389	2.543
110.506	0.3402	44.215	1.067			4.61667	2.543
110.572	0.3395	44.24	1.068			4.61944	2.543
110.639	0.3391	44.2678	1.078			4.62222	2.544
110.706	0.337	44.2928	1.058			4.625	2.544
110.772	0.3483	44.3206	1.057			4.62778	2.542
110.839	0.3396	44.3456	1.077			4.63056	2.542
110.906	0.3412	44.3733	1.057			4.63333	2.543
110.969	0.3423	44.4011	1.051			4.63611	2.543
111.036	0.3414	44.4261	1.068			4.63889	2.543
111.103	0.3421	44.4539	1.066			4.64167	2.543
111.169	0.3389	44.4789	1.053			4.64444	2.543
111.236	0.3438	44.5067	1.06			4.64722	2.543
111.303	0.3437	44.5317	1.076			4.65	2.543
111.369	0.341	44.5594	1.057			4.65278	2.544
111.436	0.3457	44.5872	1.06			4.65556	2.544
111.503	0.3394	44.6122	1.068			4.65833	2.543
111.569	0.3407	44.64	1.074			4.66111	2.543
111.636	0.3429	44.665	1.07			4.66389	2.543
111.7	0.3445	44.6928	1.062			4.66667	2.543
111.767	0.3481	44.7178	1.068			4.66944	2.543
111.833	0.3461	44.7456	1.061			4.67222	2.543
111.9	0.3433	44.7706	1.088			4.675	2.544
111.967	0.3505	44.7983	1.08			4.67778	2.543
112.033	0.3424	44.8261	1.075			4.68056	2.543
112.1	0.3452	44.8511	1.065			4.68333	2.542
112.167	0.3433	44.8789	1.064			4.68611	2.543
112.233	0.3412	44.9039	1.072			4.68889	2.544
112.3	0.343	44.9317	1.091			4.69167	2.543
112.367	0.3444	44.9567	1.054			4.69444	2.544
112.431	0.344	44.9844	1.068			4.69722	2.545
112.497	0.3434	45.0122	1.061			4.7	2.542
112.564	0.3451	45.0372	1.074			4.70278	2.543
112.631	0.3419	45.065	1.055			4.70556	2.543
112.697	0.3466	45.09	1.072			4.70833	2.543
112.764	0.3451	45.1178	1.058			4.71111	2.544
112.831	0.3407	45.1428	1.074			4.71389	2.544
112.897	0.3438	45.1706	1.073			4.71667	2.544
112.964	0.3462	45.1956	1.065			4.71944	2.543
113.031	0.3436	45.2233	1.064			4.72222	2.543
113.094	0.3466	45.2511	1.069			4.725	2.544
113.161	0.3434	45.2761	1.064			4.72778	2.543
113.228	0.3448	45.3039	1.059			4.73056	2.543
113.294	0.345	45.3289	1.053			4.73333	2.543
113.361	0.3427	45.3567	1.078			4.73611	2.544
113.428	0.341	45.3817	1.072			4.73889	2.543
113.494	0.3408	45.4094	1.084			4.74167	2.544
113.561	0.3426	45.4372	1.061			4.74444	2.542
113.628	0.3433	45.4622	1.076			4.74722	2.543
113.694	0.3457	45.49	1.069			4.75	2.543
113.761	0.345	45.515	1.056			4.75278	2.544
113.825	0.3427	45.5428	1.07			4.75556	2.545
113.892	0.3449	45.5678	1.086			4.75833	2.545
113.958	0.3418	45.5956	1.057			4.76111	2.543
114.025	0.3419	45.6206	1.071			4.76389	2.545
114.092	0.345	45.6483	1.071			4.76667	2.544
114.158	0.3487	45.6761	1.076			4.76944	2.545
114.225	0.3451	45.7011	1.075			4.77222	2.544
114.292	0.3452	45.7289	1.067			4.775	2.544
114.358	0.35	45.7539	1.066			4.77778	2.543
114.425	0.3466	45.7817	1.063			4.78056	2.544
114.492	0.3482	45.8067	1.073			4.78333	2.543
114.556	0.3466	45.8344	1.091			4.78611	2.545
114.622	0.3503	45.8622	1.071			4.78889	2.544
114.689	0.3486	45.8872	1.076			4.79167	2.544
114.756	0.3497	45.915	1.085			4.79444	2.544
114.822	0.3494	45.94	1.075			4.79722	2.544
114.889	0.3465	45.9678	1.068			4.8	2.545
114.956	0.3477	45.9928	1.06			4.80278	2.544
115.022	0.3498	46.0206	1.077			4.80556	2.544
115.089	0.3452	46.0456	1.071			4.80833	2.544
115.156	0.346	46.0733	1.082			4.81111	2.545
115.219	0.3476	46.1011	1.061			4.81389	2.545
115.286	0.3446	46.1261	1.081			4.81667	2.544
115.353	0.3452	46.1539	1.066			4.81944	2.544
115.419	0.3439	46.1789	1.077			4.82222	2.544
115.486	0.3502	46.2067	1.077			4.825	2.545
115.553	0.3453	46.2317	1.08			4.82778	2.544
115.619	0.3476	46.2594	1.051			4.83056	2.544
115.686	0.3484	46.2872	1.081			4.83333	2.545
115.753	0.3485	46.3122	1.079			4.83611	2.545
115.819	0.3482	46.34	1.072			4.83889	2.544
115.886	0.3482	46.365	1.055			4.84167	2.544
115.95	0.3477	46.3928	1.073			4.84444	2.544
116.017	0.3505	46.4178	1.069			4.84722	2.545
116.083	0.3469	46.4456	1.076			4.85	2.546
116.15	0.3479	46.4706	1.069			4.85278	2.546
116.217	0.3482	46.4983	1.071			4.85556	2.545
116.283	0.3484	46.5261	1.075			4.85833	2.546
116.35	0.3485	46.5511	1.063			4.86111	2.545
116.417	0.3499	46.5789	1.067			4.86389	2.546
116.483	0.3482	46.6039	1.081			4.86667	2.545
116.55	0.3501	46.6317	1.069			4.86944	2.546
116.617	0.3475	46.6567	1.072			4.87222	2.546
116.681	0.3478	46.6844	1.077			4.875	2.545
116.747	0.3513	46.7122	1.071			4.87778	2.544
116.814	0.3493	46.7372	1.059			4.88056	2.545
116.881	0.3514	46.765	1.087			4.88333	2.546
116.947	0.3487	46.79	1.069			4.88611	2.545
117.014	0.3477	46.8178	1.072			4.88889	2.546
117.081	0.3534	46.8428	1.059			4.89167	2.544
117.147	0.3525	46.8706	1.091			4.89444	2.544
117.214	0.3506	46.8956	1.082			4.89722	2.545
117.281	0.3472	46.9233	1.081			4.9	2.546
117.344	0.3517	46.9511	1.066			4.90278	2.546
117.411	0.3577	46.9761	1.095			4.90556	2.545
117.478	0.3516	47.0039	1.068			4.90833	2.546
117.544	0.351	47.0289	1.08			4.91111	2.545
117.611	0.351	47.0567	1.073			4.91389	2.545
117.678	0.3554	47.0817	1.095			4.91667	2.545
117.744	0.355	47.1094	1.068			4.91944	2.546
117.811	0.3569	47.1372	1.082			4.92222	2.545
117.878	0.3541	47.1622	1.088			4.925	2.545
117.944	0.3537	47.19	1.077			4.92778	2.546
118.011	0.3547	47.215	1.077			4.93056	2.545
118.075	0.3533	47.2428	1.098			4.93333	2.545
118.142	0.3571	47.2678	1.111			4.93611	2.546
118.208	0.3588	47.2956	1.077			4.93889	2.547
118.275	0.3561	47.3206	1.076			4.94167	2.546
118.342	0.3552	47.3483	1.096			4.94444	2.546
118.408	0.357	47.3761	1.082			4.94722	2.546
118.475	0.3549	47.4011	1.075			4.95	2.546
118.542	0.3569	47.4289	1.098			4.95278	2.547
118.608	0.3546	47.4539	1.101			4.95556	2.546
118.675	0.3531	47.4817	1.111			4.95833	2.545
118.742	0.3573	47.5067	1.077			4.96111	2.546
118.806	0.3566	47.5344	1.094			4.96389	2.546
118.872	0.3559	47.5622	1.086			4.96667	2.546
118.939	0.3548	47.5872	1.098			4.96944	2.545
119.006	0.3538	47.615	1.087			4.97222	2.546
119.072	0.359	47.64	1.103			4.975	2.547
119.139	0.3579	47.6678	1.09			4.97778	2.547
119.206	0.3582	47.6928	1.094			4.98056	2.546
119.272	0.3557	47.7206	1.079			4.98333	2.546
119.339	0.3574	47.7456	1.103			4.98611	2.546
119.406	0.3589	47.7733	1.072			4.98889	2.547
119.469	0.3562	47.8011	1.098			4.99167	2.547
119.536	0.3602	47.8261	1.089			4.99444	2.547
119.603	0.3623	47.8539	1.087			4.99722	2.546
119.669	0.3555	47.8789	1.067			4.99722	2.547
119.736	0.3547	47.9067	1.095			5	2.545
119.803	0.3555	47.9317	1.1			5.00278	2.547
119.869	0.3559	47.9594	1.075			5.00556	2.547
119.936	0.3534	47.9872	1.067			5.00833	2.547
120.003	0.3582	48.0122	1.082			5.01111	2.546
120.069	0.3557	48.04	1.071			5.01389	2.548
120.136	0.3569	48.065	1.087			5.01667	2.547
120.2	0.3582	48.0928	1.076			5.01944	2.548
120.267	0.3557	48.1178	1.093			5.02222	2.548
120.333	0.3541	48.1456	1.069			5.025	2.548
120.4	0.3603	48.1706	1.078			5.02778	2.547
120.467	0.3555	48.1983	1.094			5.03056	2.548
120.533	0.3569	48.2261	1.078			5.03333	2.547
120.6	0.359	48.2511	1.069			5.03611	2.547
120.667	0.3587	48.2789	1.086			5.03889	2.547
120.733	0.3583	48.3039	1.095			5.04167	2.547
120.8	0.3549	48.3317	1.066			5.04444	2.547
120.867	0.3592	48.3567	1.079			5.04722	2.547
120.931	0.3535	48.3844	1.107			5.05	2.548
120.997	0.3615	48.4122	1.093			5.05278	2.546
121.064	0.3571	48.4372	1.06			5.05556	2.547
121.131	0.3563	48.465	1.084			5.05833	2.548
121.197	0.3572	48.49	1.086			5.06111	2.548
121.264	0.3591	48.5178	1.105			5.06389	2.547
121.331	0.3619	48.5428	1.079			5.06667	2.547
121.397	0.358	48.5706	1.077			5.06944	2.547
121.464	0.3621	48.5956	1.082			5.07222	2.547
121.531	0.3577	48.6233	1.09			5.075	2.547
121.594	0.3594	48.6511	1.06			5.07778	2.548
121.661	0.3601	48.6761	1.091			5.08056	2.546
121.728	0.3596	48.7039	1.054			5.08333	2.547
121.794	0.3565	48.7289	1.069			5.08611	2.549
121.861	0.3568	48.7567	1.071			5.08889	2.549
121.928	0.3639	48.7817	1.091			5.09167	2.548
121.994	0.3594	48.8094	1.058			5.09444	2.548
122.061	0.357	48.8372	1.077			5.09722	2.549
122.128	0.3602	48.8622	1.084			5.1	2.548
122.194	0.3586	48.89	1.084			5.10278	2.548
122.261	0.3548	48.915	1.063			5.10556	2.548
122.325	0.3595	48.9428	1.083			5.10833	2.546
122.392	0.3592	48.9678	1.077			5.11111	2.547
122.458	0.3596	48.9956	1.081			5.11389	2.549
122.525	0.3608	49.0206	1.076			5.11667	2.547
122.592	0.3619	49.0483	1.086			5.11944	2.548
122.658	0.3605	49.0761	1.074			5.12222	2.549
122.725	0.3674	49.1011	1.075			5.125	2.547
122.792	0.3614	49.1289	1.097			5.12778	2.549
122.858	0.358	49.1539	1.091			5.13056	2.549
122.925	0.3627	49.1817	1.069			5.13333	2.549
122.992	0.3633	49.2067	1.012			5.13611	2.549
123.056	0.3601	49.2333	1.006			5.13889	2.548
123.122	0.3575	49.26	0.9993			5.14167	2.548
123.189	0.3583	49.2867	1.007			5.14444	2.549
123.256	0.3616	49.3133	1.017			5.14722	2.55
123.322	0.3586	49.34	1.005			5.15	2.55
123.389	0.3595	49.3667	1.009			5.15278	2.55
123.456	0.3617	49.3933	1.01			5.15556	2.55
123.522	0.3616	49.42	1.012			5.15833	2.549
123.589	0.359	49.4467	0.9992			5.16111	2.55
123.656	0.3591	49.4733	0.9996			5.16389	2.549
123.719	0.3622	49.5	1.016			5.16667	2.55
123.786	0.3656	49.5267	1.003			5.16944	2.549
123.853	0.3598	49.5533	1.006			5.17222	2.55
123.919	0.3597	49.58	1.009			5.175	2.549
123.986	0.3651	49.6067	1.026			5.17778	2.55
124.053	0.3645	49.6333	0.9964			5.18056	2.55
124.119	0.3646	49.66	1.013			5.18333	2.55
124.186	0.3621	49.6867	1.018			5.18611	2.55
124.253	0.3636	49.7133	1.019			5.18889	2.551
124.319	0.3598	49.74	1.001			5.19167	2.55
124.386	0.3657	49.7667	1.029			5.19444	2.549
124.45	0.3619	49.7933	1.01			5.19722	2.55
124.517	0.3608	49.82	1.02			5.2	2.551
124.583	0.3598	49.8467	1.008			5.20278	2.55
124.65	0.3651	49.8733	1.041			5.20556	2.55
124.717	0.3661	49.9	1.002			5.20833	2.551
124.783	0.3645	49.9267	1.049			5.21111	2.549
124.85	0.3639	49.9533	0.9989			5.21389	2.551
		49.98	1.015			5.21667	2.551
		50.0067	1.006			5.21944	2.55
		50.0333	1.027			5.22222	2.55
		50.06	1.04			5.225	2.55
		50.0867	1.018			5.22778	2.552
		50.1133	1.01			5.23056	2.551
		50.14	1.031			5.23333	2.551
		50.1667	1.005			5.23611	2.55
		50.1933	1.014			5.23889	2.55
		50.22	1.012			5.24167	2.55
		50.2467	0.9938			5.24444	2.55
		50.2733	1.01			5.24722	2.55
		50.3	1.011			5.25	2.552
		50.3267	1.016			5.25278	2.55
		50.3533	1.004			5.25556	2.551
		50.38	1.015			5.25833	2.551
		50.4067	1.006			5.26111	2.55
		50.4331	1.004			5.26389	2.551
		50.4597	1.018			5.26667	2.55
		50.4864	1.017			5.26944	2.552
		50.5131	1.009			5.27222	2.551
		50.5397	1.013			5.275	2.551
		50.5664	1.019			5.27778	2.552
		50.5931	1.021			5.28056	2.551
		50.6197	1.001			5.28333	2.551
		50.6464	1.05			5.28611	2.553
		50.6731	1.03			5.28889	2.551
		50.6997	1.004			5.29167	2.552
		50.7264	1.02			5.29444	2.553
		50.7531	1.014			5.29722	2.551
		50.7797	1.007			5.3	2.551
		50.8064	1.013			5.30278	2.553
		50.8331	1.014			5.30556	2.551
		50.8597	1.021			5.30833	2.551
		50.8864	1.021			5.31111	2.553
		50.9131	1.019			5.31389	2.551
		50.9397	1.037			5.31667	2.552
		50.9664	1.014			5.31944	2.553
		50.9931	1.015			5.32222	2.553
		51.0197	0.9931			5.325	2.551
		51.0464	1.039			5.32778	2.552
		51.0731	1.022			5.33056	2.552
		51.0997	1.01			5.33333	2.553
		51.1264	1.015			5.33611	2.553
		51.1531	1.023			5.33889	2.552
		51.1797	1.02			5.34167	2.553
		51.2064	1.013			5.34444	2.553
		51.2331	1.016			5.34722	2.554
		51.2597	1.004			5.35	2.552
		51.2864	1.024			5.35278	2.551
		51.3131	1.022			5.35556	2.553
		51.3397	1.021			5.35833	2.554
		51.3664	1.037			5.36111	2.553
		51.3931	1.035			5.36389	2.553
		51.4197	0.9974			5.36667	2.554
		51.4464	1.028			5.36944	2.554
		51.4731	1.006			5.37222	2.552
		51.4997	1.028			5.375	2.554
		51.5264	1.02			5.37778	2.554
		51.5531	1.024			5.38056	2.555
		51.5797	1.016			5.38333	2.554
		51.6064	1.005			5.38611	2.554
		51.6331	1.028			5.38889	2.554
		51.6597	1.012			5.39167	2.553
		51.6864	1.03			5.39444	2.555
		51.7133	1.031			5.39722	2.552
		51.74	1.01			5.4	2.554
		51.7667	1.026			5.40278	2.554
		51.7933	1.014			5.40556	2.553
		51.82	1.021			5.40833	2.555
		51.8467	1.006			5.41111	2.554
		51.8733	1.005			5.41389	2.554
		51.9	1.026			5.41667	2.554
		51.9267	1.05			5.41944	2.555
		51.9522	1.037			5.42222	2.554
		51.98	1.031			5.425	2.556
		52.0078	1.017			5.42778	2.555
		52.0328	1.042			5.43056	2.556
		52.0606	1.007			5.43333	2.554
		52.0856	0.9966			5.43611	2.554
		52.1133	1.045			5.43889	2.555
		52.1411	1.006			5.44167	2.555
		52.1661	1.012			5.44444	2.554
		52.1939	1.039			5.44722	2.557
		52.2217	1.028			5.45	2.555
		52.2467	0.9995			5.45278	2.556
		52.2744	1.006			5.45556	2.556
		52.2994	1.012			5.45833	2.557
		52.3272	1.031			5.46111	2.556
		52.355	1.035			5.46389	2.556
		52.38	1.017			5.46667	2.556
		52.4078	1.036			5.46944	2.555
		52.4328	1.02			5.47222	2.555
		52.4606	1.039			5.475	2.556
		52.4883	1.01			5.47778	2.555
		52.5133	1.04			5.48056	2.555
		52.5411	1.027			5.48333	2.555
		52.5661	1.026			5.48611	2.556
		52.5939	1.002			5.48889	2.557
		52.6217	1.038			5.49167	2.556
		52.6467	1.028			5.49444	2.556
		52.6744	1.038			5.49722	2.558
		52.6994	1.037			5.5	2.557
		52.7272	1.024			5.50278	2.556
		52.755	1.013			5.50556	2.558
		52.78	1.041			5.50833	2.557
		52.8078	1.009			5.51111	2.557
		52.8356	1.001			5.51389	2.556
		52.8606	1.031			5.51667	2.558
		52.8883	1.025			5.51944	2.557
		52.9133	1.026			5.52222	2.556
		52.9411	1.036			5.525	2.558
		52.9689	1.012			5.52778	2.557
		52.9939	1.025			5.53056	2.558
		53.0217	1.022			5.53333	2.558
		53.0467	1.021			5.53611	2.559
		53.0744	1.01			5.53889	2.559
		53.1022	1.03			5.54167	2.559
		53.1272	1.027			5.54444	2.559
		53.155	1.034			5.54722	2.558
		53.18	1.02			5.55	2.558
		53.2078	1.017			5.55278	2.558
[truncated: 3,413 more rows]

## Sheet: Figure 4d
ASE	12	6.8
	24	18.5
	36	41.3
	48	70.2
HSE	12	0
	24	0
	36	0
	48	0

[truncated: 9 more sheets: Figure 4e, Figure 4f, Figure 4g, Figure 5c, Figure 5e, Figure 6b, Figure 6c, Figure 6d, Figure 6f]
